# Supplementary material for: Monophyletic blowflies revealed by phylogenomics
Source: BMC Biol. 2021 Oct 27;19:230. doi: 10.1186/s12915-021-01156-4 (PMC8555136; doi:10.1186/s12915-021-01156-4)
Supplement: Supplementary file 3 — Additional file 3. Score differences of partition log-likelihood for each locus recorded between the alternative hypotheses, T1 and T2 and between T1 and T3. [file 12915_2021_1156_MOESM3_ESM.xlsx]

## Sheet: T1-T2
Yan et al.	Additional file 2
Gene	T1	T2	ΔpLi
EOG0006964	-6057.3	-5947.6	-109.7
EOG0003457	-4532.82	-4505.22	-27.6
EOG0003544	-4017.15	-3991.69	-25.46
EOG0004834	-4980.12	-4956.03	-24.09
EOG0003388	-3857.42	-3834.65	-22.77
EOG0003950	-11971.8	-11949.8	-22
EOG0003559	-5237.99	-5216.68	-21.31
EOG0004210	-7856.54	-7835.62	-20.92
EOG0005567	-5301.94	-5281.07	-20.87
EOG0003958	-12509.2	-12488.7	-20.5
EOG0005313	-10516.7	-10496.5	-20.2
EOG0005240	-9021.5	-9002.13	-19.37
EOG0006921	-11392.3	-11373.1	-19.2
EOG0004236	-3666.3	-3648.07	-18.23
EOG0004782	-6993.94	-6976.62	-17.32
EOG0004948	-6877.11	-6859.98	-17.13
EOG0005844	-9427.17	-9411.35	-15.82
EOG0006933	-11230.4	-11214.6	-15.8
EOG0006562	-8578.13	-8563.25	-14.88
EOG0002986	-4934.04	-4919.56	-14.48
EOG0004649	-7976.32	-7962.68	-13.64
EOG0006943	-7944.21	-7931.88	-12.33
EOG0006173	-5894.82	-5883.31	-11.51
EOG0005879	-5338.63	-5327.13	-11.5
EOG0003493	-5218.06	-5206.58	-11.48
EOG0003635	-9557.02	-9545.73	-11.29
EOG0005247	-7573.48	-7562.21	-11.27
EOG0004014	-11747	-11735.9	-11.1
EOG0005288	-1318.35	-1307.48	-10.87
EOG0003272	-8064.27	-8053.51	-10.76
EOG0003697	-3764.15	-3753.45	-10.7
EOG0003496	-6180.62	-6169.99	-10.63
EOG0004971	-13304.6	-13294.2	-10.4
EOG0005185	-8752.1	-8741.76	-10.34
EOG0005958	-10712.6	-10702.6	-10
EOG0005777	-10594.6	-10584.8	-9.8
EOG0003585	-7378.47	-7369.01	-9.46
EOG0005065	-1259.84	-1250.39	-9.45
EOG0006955	-4899.75	-4890.32	-9.43
EOG0004489	-3497.29	-3487.89	-9.4
EOG0006451	-14957.6	-14948.2	-9.4
EOG0006184	-9518.03	-9508.78	-9.25
EOG0006034	-4182.7	-4173.62	-9.08
EOG0006579	-4377.59	-4368.6	-8.99
EOG0003856	-3214.52	-3205.6	-8.92
EOG0006815	-2516.94	-2508.08	-8.86
EOG0004555	-6404.63	-6396.23	-8.4
EOG0003850	-10122.8	-10114.4	-8.4
EOG0006841	-6578.74	-6570.39	-8.35
EOG0003150	-13342.4	-13334.1	-8.3
EOG0005571	-5100.31	-5092.03	-8.28
EOG0006568	-7050.12	-7041.9	-8.22
EOG0006371	-8090.44	-8082.23	-8.21
EOG0004906	-4485.06	-4476.98	-8.08
EOG0006365	-2238.87	-2230.82	-8.05
EOG0005497	-2364.04	-2356.02	-8.02
EOG0004395	-7463.13	-7455.14	-7.99
EOG0003256	-4731.85	-4723.88	-7.97
EOG0004958	-8740.64	-8732.88	-7.76
EOG0004174	-1653.72	-1646.12	-7.6
EOG0004728	-4583.52	-4576	-7.52
EOG0005242	-5364.98	-5357.48	-7.5
EOG0004368	-2134.81	-2127.41	-7.4
EOG0003660	-1785	-1777.68	-7.32
EOG0005253	-2392.9	-2385.64	-7.26
EOG0004375	-4454.96	-4447.73	-7.23
EOG0006406	-3508.28	-3501.07	-7.21
EOG0004933	-4703.12	-4695.95	-7.17
EOG0006812	-5135.47	-5128.3	-7.17
EOG0005329	-9672.62	-9665.46	-7.16
EOG0005348	-6309.32	-6302.28	-7.04
EOG0003746	-3249.84	-3242.84	-7
EOG0004187	-2065.36	-2058.51	-6.85
EOG0006859	-11690.5	-11683.8	-6.7
EOG0003819	-7197.78	-7191.12	-6.66
EOG0004979	-10595.1	-10588.5	-6.6
EOG0004116	-3581.04	-3574.45	-6.59
EOG0004217	-2381.97	-2375.42	-6.55
EOG0005803	-5573.77	-5567.23	-6.54
EOG0004545	-1653.25	-1646.71	-6.54
EOG0004315	-2947.42	-2940.89	-6.53
EOG0005365	-8063.26	-8056.74	-6.52
EOG0006051	-2861.41	-2854.89	-6.52
EOG0003083	-5493.43	-5486.93	-6.5
EOG0006891	-4603.6	-4597.14	-6.46
EOG0005274	-3602.5	-3596.06	-6.44
EOG0005108	-6812.79	-6806.36	-6.43
EOG0005310	-9155.59	-9149.16	-6.43
EOG0003186	-2795.94	-2789.54	-6.4
EOG0006785	-3449.03	-3442.64	-6.39
EOG0003294	-1500.11	-1493.86	-6.25
EOG0006045	-3052.62	-3046.4	-6.22
EOG0006792	-4465.56	-4459.35	-6.21
EOG0005756	-2173.85	-2167.66	-6.19
EOG0003170	-3863.17	-3857.01	-6.16
EOG0003403	-3621.72	-3615.63	-6.09
EOG0003998	-6541.8	-6535.79	-6.01
EOG0004484	-4243.25	-4237.3	-5.95
EOG0006718	-4223.73	-4217.79	-5.94
EOG0006837	-2377.83	-2371.9	-5.93
EOG0004797	-1374.98	-1369.14	-5.84
EOG0006926	-9107.04	-9101.21	-5.83
EOG0004719	-2191.41	-2185.63	-5.78
EOG0005626	-5906.66	-5900.9	-5.76
EOG0003944	-6430.41	-6424.65	-5.76
EOG0005336	-2009.59	-2003.83	-5.76
EOG0005521	-4809.33	-4803.59	-5.74
EOG0004949	-1860.74	-1855.2	-5.54
EOG0003614	-5903.62	-5898.08	-5.54
EOG0004714	-4066.01	-4060.54	-5.47
EOG0005718	-5346.51	-5341.09	-5.42
EOG0004176	-9117.93	-9112.54	-5.39
EOG0005379	-7758.31	-7752.93	-5.38
EOG0004095	-7634.07	-7628.7	-5.37
EOG0003000	-3662.29	-3656.95	-5.34
EOG0003862	-1292.98	-1287.65	-5.33
EOG0004193	-6618.91	-6613.58	-5.33
EOG0005800	-1884.2	-1878.88	-5.32
EOG0004407	-2128.19	-2122.88	-5.31
EOG0006914	-8135.81	-8130.51	-5.3
EOG0003415	-8793.21	-8787.92	-5.29
EOG0006245	-3480.09	-3474.82	-5.27
EOG0006341	-7985.58	-7980.31	-5.27
EOG0006155	-7223.74	-7218.51	-5.23
EOG0004385	-2265.66	-2260.44	-5.22
EOG0004310	-2200.42	-2195.21	-5.21
EOG0005360	-2349.26	-2344.08	-5.18
EOG0006894	-8598.95	-8593.77	-5.18
EOG0004505	-5869.95	-5864.79	-5.16
EOG0004337	-2819.74	-2814.6	-5.14
EOG0006786	-2531.34	-2526.27	-5.07
EOG0004358	-3002.21	-2997.17	-5.04
EOG0004781	-2304.52	-2299.51	-5.01
EOG0006217	-6463.92	-6458.93	-4.99
EOG0006389	-6912.34	-6907.46	-4.88
EOG0006626	-3164.6	-3159.73	-4.87
EOG0004962	-1865.16	-1860.34	-4.82
EOG0005419	-1559.74	-1554.93	-4.81
EOG0005266	-1835.52	-1830.71	-4.81
EOG0005283	-9052.09	-9047.28	-4.81
EOG0005677	-17205.8	-17201	-4.8
EOG0004164	-1788.01	-1783.23	-4.78
EOG0006535	-3450.07	-3445.3	-4.77
EOG0005048	-3937.09	-3932.35	-4.74
EOG0004122	-6215.03	-6210.3	-4.73
EOG0004523	-2321.94	-2317.24	-4.7
EOG0006062	-4870.65	-4865.95	-4.7
EOG0006279	-2341.27	-2336.66	-4.61
EOG0004085	-13075.5	-13070.9	-4.6
EOG0005778	-3161.78	-3157.2	-4.58
EOG0004608	-4219.67	-4215.11	-4.56
EOG0005179	-654.722	-650.169	-4.553
EOG0004396	-968.766	-964.24	-4.526
EOG0003977	-6685.83	-6681.32	-4.51
EOG0006150	-6403.36	-6398.85	-4.51
EOG0004191	-3292.54	-3288.1	-4.44
EOG0005095	-5136.1	-5131.67	-4.43
EOG0006601	-3796.74	-3792.31	-4.43
EOG0003921	-2630.48	-2626.06	-4.42
EOG0004410	-2466.43	-2462.05	-4.38
EOG0003543	-3486.93	-3482.56	-4.37
EOG0004810	-5194.33	-5189.98	-4.35
EOG0005805	-5767.16	-5762.81	-4.35
EOG0003846	-5101.05	-5096.73	-4.32
EOG0006657	-3152.65	-3148.33	-4.32
EOG0004335	-8158.04	-8153.72	-4.32
EOG0005935	-2596.4	-2592.12	-4.28
EOG0005293	-1380.59	-1376.34	-4.25
EOG0003895	-13334.7	-13330.5	-4.2
EOG0006392	-5084.55	-5080.36	-4.19
EOG0006828	-4559.29	-4555.11	-4.18
EOG0004703	-5771.84	-5767.66	-4.18
EOG0005125	-7999.85	-7995.72	-4.13
EOG0006434	-2916.83	-2912.71	-4.12
EOG0005452	-11416.2	-11412.1	-4.1
EOG0004540	-2049.19	-2045.1	-4.09
EOG0006639	-3023.69	-3019.6	-4.09
EOG0005170	-1532.35	-1528.29	-4.06
EOG0004211	-2546.69	-2542.66	-4.03
EOG0003221	-2202.33	-2198.3	-4.03
EOG0005166	-1719.88	-1715.87	-4.01
EOG0005751	-5090.92	-5086.92	-4
EOG0004422	-5930.56	-5926.56	-4
EOG0004478	-2462.59	-2458.6	-3.99
EOG0003911	-2858.61	-2854.62	-3.99
EOG0003869	-4846.55	-4842.59	-3.96
EOG0005203	-6965.54	-6961.59	-3.95
EOG0004538	-5827.04	-5823.11	-3.93
EOG0005321	-3831.02	-3827.09	-3.93
EOG0004461	-6960.86	-6956.96	-3.9
EOG0004916	-6278.12	-6274.24	-3.88
EOG0006175	-3835.9	-3832.04	-3.86
EOG0005387	-6917.53	-6913.68	-3.85
EOG0004636	-7455.58	-7451.77	-3.81
EOG0004997	-5422.22	-5418.42	-3.8
EOG0003152	-6558.14	-6554.36	-3.78
EOG0003342	-1697.37	-1693.59	-3.78
EOG0006210	-7186.87	-7183.11	-3.76
EOG0006395	-4517.24	-4513.48	-3.76
EOG0005855	-4180.04	-4176.32	-3.72
EOG0003715	-6404.89	-6401.18	-3.71
EOG0003877	-10472.2	-10468.5	-3.7
EOG0002980	-3756.01	-3752.31	-3.7
EOG0005995	-1092.68	-1088.99	-3.69
EOG0006913	-7536.72	-7533.07	-3.65
EOG0004704	-2576.56	-2572.91	-3.65
EOG0005223	-5571.33	-5567.69	-3.64
EOG0004778	-10396.1	-10392.5	-3.6
EOG0002990	-5443.26	-5439.66	-3.6
EOG0003348	-5299.41	-5295.82	-3.59
EOG0006663	-2498.4	-2494.85	-3.55
EOG0006721	-4280.99	-4277.46	-3.53
EOG0006695	-6611.63	-6608.11	-3.52
EOG0004684	-10990	-10986.5	-3.5
EOG0003229	-11024.9	-11021.4	-3.5
EOG0005550	-3140.11	-3136.65	-3.46
EOG0004899	-7315.8	-7312.38	-3.42
EOG0004922	-11258.7	-11255.3	-3.4
EOG0005828	-2963.78	-2960.38	-3.4
EOG0003792	-10788	-10784.6	-3.4
EOG0006582	-11346.4	-11343	-3.4
EOG0003854	-4671.22	-4667.83	-3.39
EOG0004246	-4490.14	-4486.75	-3.39
EOG0004388	-5600.74	-5597.35	-3.39
EOG0005982	-8938.75	-8935.37	-3.38
EOG0004025	-8645.08	-8641.72	-3.36
EOG0004435	-4469.73	-4466.38	-3.35
EOG0005097	-5845.74	-5842.4	-3.34
EOG0003863	-3718.71	-3715.38	-3.33
EOG0004124	-5188.9	-5185.63	-3.27
EOG0003063	-1452.83	-1449.57	-3.26
EOG0005352	-17177.5	-17174.3	-3.2
EOG0004896	-4899.67	-4896.5	-3.17
EOG0006835	-5021.39	-5018.25	-3.14
EOG0005980	-3482.99	-3479.85	-3.14
EOG0005619	-2301.4	-2298.26	-3.14
EOG0004438	-7981.91	-7978.77	-3.14
EOG0006612	-4916.85	-4913.72	-3.13
EOG0004862	-1374.08	-1370.95	-3.13
EOG0004639	-2131.76	-2128.64	-3.12
EOG0004287	-7759.71	-7756.59	-3.12
EOG0003985	-9131.14	-9128.03	-3.11
EOG0003992	-6299.18	-6296.11	-3.07
EOG0005551	-3980.96	-3977.89	-3.07
EOG0004650	-3453.04	-3449.98	-3.06
EOG0006629	-4271.67	-4268.62	-3.05
EOG0003324	-3105.37	-3102.36	-3.01
EOG0006677	-13950.4	-13947.4	-3
EOG0004509	-8082.75	-8079.78	-2.97
EOG0005641	-2360.61	-2357.66	-2.95
EOG0004818	-6514.74	-6511.79	-2.95
EOG0006145	-4993.21	-4990.28	-2.93
EOG0004321	-10645.5	-10642.6	-2.9
EOG0006596	-1426.09	-1423.21	-2.88
EOG0005213	-2244.7	-2241.82	-2.88
EOG0004925	-3716.82	-3713.96	-2.86
EOG0005698	-3027.19	-3024.34	-2.85
EOG0004359	-5712.47	-5709.63	-2.84
EOG0004182	-3652.48	-3649.65	-2.83
EOG0006160	-5723.28	-5720.45	-2.83
EOG0004339	-3691.46	-3688.63	-2.83
EOG0006850	-4702.59	-4699.78	-2.81
EOG0005440	-3654.36	-3651.57	-2.79
EOG0006576	-4992.99	-4990.22	-2.77
EOG0004197	-2415.72	-2412.97	-2.75
EOG0004611	-6227.42	-6224.67	-2.75
EOG0004443	-1806.52	-1803.78	-2.74
EOG0006230	-2548.4	-2545.67	-2.73
EOG0004270	-2945.46	-2942.74	-2.72
EOG0005071	-5247.38	-5244.66	-2.72
EOG0005961	-2813.73	-2811.02	-2.71
EOG0004034	-4808.31	-4805.6	-2.71
EOG0006963	-15775	-15772.3	-2.7
EOG0005967	-2253.62	-2250.92	-2.7
EOG0003770	-667.669	-664.988	-2.681
EOG0006452	-3771.56	-3768.88	-2.68
EOG0004157	-5982.86	-5980.18	-2.68
EOG0004391	-2611.33	-2608.66	-2.67
EOG0003730	-7557.84	-7555.18	-2.66
EOG0006048	-6001.33	-5998.67	-2.66
EOG0006492	-4016.98	-4014.33	-2.65
EOG0002972	-3242.34	-3239.7	-2.64
EOG0004144	-3398.11	-3395.48	-2.63
EOG0004927	-6694.93	-6692.3	-2.63
EOG0006716	-4802.74	-4800.11	-2.63
EOG0005938	-9694.08	-9691.45	-2.63
EOG0006294	-3511.95	-3509.34	-2.61
EOG0003265	-6648.36	-6645.76	-2.6
EOG0005286	-2798.23	-2795.64	-2.59
EOG0004247	-4468.14	-4465.56	-2.58
EOG0006810	-5893.82	-5891.24	-2.58
EOG0003552	-2156.63	-2154.08	-2.55
EOG0004436	-2561.69	-2559.15	-2.54
EOG0005197	-8352.32	-8349.82	-2.5
EOG0003743	-7865.85	-7863.35	-2.5
EOG0004520	-6865.3	-6862.8	-2.5
EOG0004096	-3689.46	-3686.98	-2.48
EOG0006904	-2073.02	-2070.55	-2.47
EOG0006328	-2794.1	-2791.66	-2.44
EOG0004735	-3630.61	-3628.17	-2.44
EOG0002969	-6759.5	-6757.06	-2.44
EOG0005482	-5785.78	-5783.35	-2.43
EOG0004612	-4855.24	-4852.83	-2.41
EOG0006244	-10064.7	-10062.3	-2.4
EOG0003821	-2796.16	-2793.8	-2.36
EOG0004985	-2170.46	-2168.11	-2.35
EOG0004950	-2976.4	-2974.07	-2.33
EOG0006555	-3445.12	-3442.79	-2.33
EOG0004361	-4129.62	-4127.29	-2.33
EOG0003625	-1961.06	-1958.73	-2.33
EOG0006276	-1862.01	-1859.69	-2.32
EOG0004084	-6104.27	-6101.96	-2.31
EOG0003436	-2452.29	-2449.99	-2.3
EOG0006188	-5658.77	-5656.48	-2.29
EOG0004619	-3425.75	-3423.47	-2.28
EOG0004105	-2577.07	-2574.79	-2.28
EOG0004417	-4739.96	-4737.69	-2.27
EOG0005241	-1585.01	-1582.75	-2.26
EOG0005763	-1366.68	-1364.42	-2.26
EOG0005971	-7378.99	-7376.75	-2.24
EOG0003017	-5152.28	-5150.04	-2.24
EOG0005146	-1200.41	-1198.18	-2.23
EOG0003220	-3770.84	-3768.62	-2.22
EOG0006416	-3539.64	-3537.42	-2.22
EOG0006539	-1996.34	-1994.13	-2.21
EOG0003399	-10077.3	-10075.1	-2.2
EOG0003144	-5020.12	-5017.93	-2.19
EOG0006564	-3029.92	-3027.74	-2.18
EOG0004307	-5750.35	-5748.17	-2.18
EOG0005702	-5070.69	-5068.52	-2.17
EOG0004977	-4124.4	-4122.24	-2.16
EOG0003913	-4602.43	-4600.28	-2.15
EOG0002968	-3296.2	-3294.05	-2.15
EOG0004869	-1165.81	-1163.68	-2.13
EOG0005937	-7110.18	-7108.06	-2.12
EOG0006001	-3887.23	-3885.12	-2.11
EOG0005426	-4545.12	-4543.01	-2.11
EOG0006805	-5427.55	-5425.45	-2.1
EOG0005424	-8479.16	-8477.06	-2.1
EOG0004689	-6405.31	-6403.21	-2.1
EOG0003508	-5283.49	-5281.4	-2.09
EOG0004183	-1879.4	-1877.35	-2.05
EOG0005784	-2668.42	-2666.37	-2.05
EOG0005827	-1771.02	-1768.97	-2.05
EOG0005311	-8862.52	-8860.49	-2.03
EOG0002995	-4893.8	-4891.77	-2.03
EOG0004241	-2089.25	-2087.24	-2.01
EOG0003956	-1101.61	-1099.6	-2.01
EOG0004192	-9574.21	-9572.2	-2.01
EOG0004908	-3052.77	-3050.78	-1.99
EOG0004141	-2935.1	-2933.12	-1.98
EOG0005221	-2825.63	-2823.67	-1.96
EOG0005944	-7428.29	-7426.33	-1.96
EOG0004153	-5383.53	-5381.57	-1.96
EOG0004943	-2510.98	-2509.04	-1.94
EOG0003448	-2212	-2210.07	-1.93
EOG0005867	-4971.63	-4969.71	-1.92
EOG0003826	-2790.61	-2788.69	-1.92
EOG0004198	-4937.09	-4935.17	-1.92
EOG0005679	-2612.77	-2610.86	-1.91
EOG0006207	-3959.04	-3957.13	-1.91
EOG0006660	-2693.11	-2691.23	-1.88
EOG0004134	-3466.03	-3464.15	-1.88
EOG0006114	-7421.99	-7420.12	-1.87
EOG0004255	-4221.98	-4220.11	-1.87
EOG0004903	-3479.19	-3477.32	-1.87
EOG0006059	-2771.62	-2769.76	-1.86
EOG0005103	-4948.37	-4946.52	-1.85
EOG0004756	-2425.46	-2423.62	-1.84
EOG0003264	-7502.32	-7500.49	-1.83
EOG0004002	-8649.27	-8647.46	-1.81
EOG0005054	-4238.89	-4237.08	-1.81
EOG0006747	-3000.12	-2998.32	-1.8
EOG0003620	-4632.61	-4630.82	-1.79
EOG0004625	-3105.11	-3103.33	-1.78
EOG0006458	-2088.82	-2087.04	-1.78
EOG0006508	-4052.81	-4051.03	-1.78
EOG0003116	-4197.27	-4195.5	-1.77
EOG0003721	-7585.7	-7583.93	-1.77
EOG0004996	-5354.68	-5352.94	-1.74
EOG0004392	-8147.71	-8145.97	-1.74
EOG0005746	-5348.34	-5346.6	-1.74
EOG0003454	-1868	-1866.27	-1.73
EOG0004068	-7366.37	-7364.66	-1.71
EOG0005865	-11563.2	-11561.5	-1.7
EOG0006674	-2638.35	-2636.65	-1.7
EOG0005350	-1751.83	-1750.13	-1.7
EOG0004966	-1355.58	-1353.9	-1.68
EOG0005665	-3138.67	-3137	-1.67
EOG0006414	-2693.06	-2691.41	-1.65
EOG0003665	-6356.99	-6355.34	-1.65
EOG0003761	-2886	-2884.37	-1.63
EOG0004742	-2247.46	-2245.84	-1.62
EOG0005648	-2478.26	-2476.65	-1.61
EOG0004652	-1673.26	-1671.65	-1.61
EOG0004551	-11451.7	-11450.1	-1.6
EOG0005597	-1190.38	-1188.78	-1.6
EOG0004066	-1178.26	-1176.66	-1.6
EOG0005481	-3263.38	-3261.78	-1.6
EOG0003995	-9007.46	-9005.87	-1.59
EOG0006268	-3915.17	-3913.6	-1.57
EOG0006634	-1411.8	-1410.24	-1.56
EOG0006148	-6618.68	-6617.13	-1.55
EOG0005740	-3996.3	-3994.77	-1.53
EOG0006275	-3855.11	-3853.58	-1.53
EOG0003656	-1151.98	-1150.45	-1.53
EOG0006399	-3038.43	-3036.9	-1.53
EOG0003433	-8673.55	-8672.02	-1.53
EOG0004989	-8041.88	-8040.36	-1.52
EOG0006351	-2978.1	-2976.58	-1.52
EOG0003627	-5549.14	-5547.63	-1.51
EOG0005872	-3794.33	-3792.83	-1.5
EOG0003861	-11704.1	-11702.6	-1.5
EOG0005711	-3046.68	-3045.2	-1.48
EOG0003768	-2443.26	-2441.79	-1.47
EOG0003129	-3279.55	-3278.09	-1.46
EOG0003441	-6755.16	-6753.7	-1.46
EOG0004208	-4533.52	-4532.09	-1.43
EOG0005150	-3535.38	-3533.95	-1.43
EOG0003023	-5727.09	-5725.66	-1.43
EOG0005169	-1662.58	-1661.15	-1.43
EOG0005796	-1400.67	-1399.25	-1.42
EOG0006225	-5880.19	-5878.78	-1.41
EOG0005850	-1466.48	-1465.08	-1.4
EOG0006945	-8584.42	-8583.02	-1.4
EOG0006093	-710.911	-709.518	-1.393
EOG0003242	-3086.86	-3085.47	-1.39
EOG0006407	-2536.11	-2534.73	-1.38
EOG0006867	-4988.07	-4986.69	-1.38
EOG0004118	-1713.92	-1712.57	-1.35
EOG0003354	-2441.21	-2439.87	-1.34
EOG0005176	-1918.23	-1916.89	-1.34
EOG0006735	-2229.16	-2227.83	-1.33
EOG0006803	-3083.45	-3082.14	-1.31
EOG0006782	-2409.58	-2408.27	-1.31
EOG0005807	-5281.43	-5280.13	-1.3
EOG0003395	-5314.39	-5313.09	-1.3
EOG0006732	-4445.74	-4444.44	-1.3
EOG0003036	-1485.12	-1483.82	-1.3
EOG0005638	-14211.5	-14210.2	-1.3
EOG0004515	-2525.1	-2523.81	-1.29
EOG0003801	-1402.75	-1401.46	-1.29
EOG0006022	-9766.1	-9764.82	-1.28
EOG0005017	-2296.72	-2295.44	-1.28
EOG0006493	-970.229	-968.953	-1.276
EOG0005041	-4208.78	-4207.52	-1.26
EOG0006610	-2683.96	-2682.71	-1.25
EOG0005921	-7524.61	-7523.38	-1.23
EOG0004560	-9739.26	-9738.05	-1.21
EOG0004780	-2197.23	-2196.03	-1.2
EOG0006162	-5189.19	-5187.99	-1.2
EOG0005245	-10175.9	-10174.7	-1.2
EOG0005264	-11942.9	-11941.7	-1.2
EOG0006825	-13270.4	-13269.2	-1.2
EOG0004573	-5210.31	-5209.12	-1.19
EOG0005654	-1330.25	-1329.07	-1.18
EOG0003514	-793.852	-792.676	-1.176
EOG0003673	-6854.29	-6853.13	-1.16
EOG0006633	-2236.36	-2235.21	-1.15
EOG0004215	-2213.33	-2212.18	-1.15
EOG0003159	-1843.53	-1842.38	-1.15
EOG0003542	-5486.45	-5485.32	-1.13
EOG0005992	-1612.17	-1611.05	-1.12
EOG0005191	-2327.7	-2326.58	-1.12
EOG0005030	-11627.7	-11626.6	-1.1
EOG0006125	-12689.9	-12688.8	-1.1
EOG0005194	-13062.9	-13061.8	-1.1
EOG0005706	-3870.62	-3869.54	-1.08
EOG0005067	-3230.5	-3229.42	-1.08
EOG0006901	-5719.19	-5718.12	-1.07
EOG0003166	-2921.27	-2920.22	-1.05
EOG0005956	-2169.64	-2168.59	-1.05
EOG0005701	-2097.68	-2096.64	-1.04
EOG0005438	-1906.24	-1905.2	-1.04
EOG0005395	-602.748	-601.716	-1.032
EOG0006286	-3778.26	-3777.23	-1.03
EOG0004657	-1350.81	-1349.79	-1.02
EOG0003334	-769.479	-768.468	-1.011
EOG0004345	-1540.13	-1539.12	-1.01
EOG0003837	-2702.92	-2701.91	-1.01
EOG0006769	-8197.42	-8196.41	-1.01
EOG0003962	-3961.4	-3960.39	-1.01
EOG0004904	-2869.12	-2868.11	-1.01
EOG0005917	-4042.83	-4041.82	-1.01
EOG0003171	-3873.81	-3872.8	-1.01
EOG0005887	-2313.85	-2312.85	-1
EOG0003115	-5901.32	-5900.34	-0.98
EOG0006185	-2817.87	-2816.91	-0.96
EOG0006442	-752.032	-751.082	-0.95
EOG0003298	-1612.1	-1611.15	-0.95
EOG0004292	-6068.47	-6067.53	-0.94
EOG0005391	-3401.76	-3400.82	-0.94
EOG0004276	-5613.58	-5612.64	-0.94
EOG0005830	-6593.67	-6592.74	-0.93
EOG0005156	-1377.41	-1376.48	-0.93
EOG0005271	-6422.98	-6422.05	-0.93
EOG0006487	-5900.8	-5899.88	-0.92
EOG0005021	-2675.57	-2674.66	-0.91
EOG0004697	-1085	-1084.09	-0.91
EOG0006849	-633.115	-632.208	-0.907
EOG0006826	-10224.7	-10223.8	-0.9
EOG0006638	-7079.63	-7078.73	-0.9
EOG0004585	-2329.85	-2328.95	-0.9
EOG0005270	-1061.05	-1060.15	-0.9
EOG0005094	-4096.32	-4095.43	-0.89
EOG0004929	-2238.23	-2237.35	-0.88
EOG0005948	-2937.48	-2936.6	-0.88
EOG0003445	-4567.46	-4566.58	-0.88
EOG0004905	-2851.04	-2850.16	-0.88
EOG0003374	-2729.06	-2728.19	-0.87
EOG0006907	-4942.71	-4941.84	-0.87
EOG0005889	-2942.26	-2941.41	-0.85
EOG0006069	-3889.82	-3888.97	-0.85
EOG0006851	-4707.07	-4706.23	-0.84
EOG0003720	-3453.57	-3452.73	-0.84
EOG0004815	-846.77	-845.949	-0.821
EOG0004642	-1175.75	-1174.93	-0.82
EOG0003064	-4237.75	-4236.93	-0.82
EOG0003048	-2969.03	-2968.22	-0.81
EOG0005292	-6107.44	-6106.63	-0.81
EOG0005036	-3996.44	-3995.64	-0.8
EOG0003689	-3020.17	-3019.37	-0.8
EOG0006223	-1300.85	-1300.06	-0.79
EOG0003361	-3314.31	-3313.52	-0.79
EOG0004760	-2394.31	-2393.53	-0.78
EOG0005547	-3757.49	-3756.72	-0.77
EOG0005544	-6110.32	-6109.56	-0.76
EOG0006941	-4611.04	-4610.29	-0.75
EOG0003510	-3036.52	-3035.77	-0.75
EOG0005884	-6297.35	-6296.6	-0.75
EOG0004873	-996.122	-995.378	-0.744
EOG0005966	-2479.82	-2479.08	-0.74
EOG0006213	-2115.17	-2114.43	-0.74
EOG0004857	-2232.49	-2231.75	-0.74
EOG0004342	-5292.77	-5292.04	-0.73
EOG0005773	-1429.11	-1428.39	-0.72
EOG0004397	-5057.3	-5056.59	-0.71
EOG0003612	-1640.61	-1639.9	-0.71
EOG0005077	-12225.7	-12225	-0.7
EOG0006061	-12130.8	-12130.1	-0.7
EOG0004365	-1906.08	-1905.39	-0.69
EOG0004243	-8010.44	-8009.75	-0.69
EOG0003598	-2519.53	-2518.85	-0.68
EOG0003157	-4154	-4153.32	-0.68
EOG0005588	-3111.3	-3110.62	-0.68
EOG0003641	-7759.89	-7759.23	-0.66
EOG0004820	-3887.54	-3886.88	-0.66
EOG0006138	-5056.39	-5055.74	-0.65
EOG0006301	-2885.34	-2884.7	-0.64
EOG0006366	-2121.64	-2121	-0.64
EOG0003426	-2903.65	-2903.01	-0.64
EOG0006877	-3625.36	-3624.74	-0.62
EOG0004895	-8333.91	-8333.3	-0.61
EOG0005901	-2922.66	-2922.05	-0.61
EOG0005617	-7558.55	-7557.95	-0.6
EOG0004296	-12216.3	-12215.7	-0.6
EOG0004076	-3068.61	-3068.02	-0.59
EOG0004054	-5167.71	-5167.12	-0.59
EOG0003046	-1841.56	-1840.97	-0.59
EOG0003937	-3387.16	-3386.57	-0.59
EOG0005338	-1537.13	-1536.55	-0.58
EOG0006608	-2110.99	-2110.41	-0.58
EOG0004610	-1170.71	-1170.13	-0.58
EOG0005015	-3480.84	-3480.27	-0.57
EOG0005861	-3623.6	-3623.03	-0.57
EOG0006200	-4974.84	-4974.3	-0.54
EOG0006433	-7105.68	-7105.15	-0.53
EOG0004043	-2225.09	-2224.56	-0.53
EOG0003682	-1006.33	-1005.8	-0.53
EOG0006491	-3813.08	-3812.55	-0.53
EOG0004129	-2315.5	-2314.98	-0.52
EOG0006181	-4064.02	-4063.5	-0.52
EOG0005572	-2187.67	-2187.16	-0.51
EOG0003465	-2030.19	-2029.68	-0.51
EOG0003527	-11842.8	-11842.3	-0.5
EOG0005257	-4040.01	-4039.51	-0.5
EOG0006271	-2488.73	-2488.24	-0.49
EOG0006890	-9761.19	-9760.72	-0.47
EOG0005461	-5175.17	-5174.7	-0.47
EOG0004079	-6513.14	-6512.67	-0.47
EOG0005316	-482.824	-482.354	-0.47
EOG0004102	-2735.89	-2735.42	-0.47
EOG0006315	-1683.27	-1682.81	-0.46
EOG0003336	-4740.11	-4739.65	-0.46
EOG0004205	-1836.35	-1835.89	-0.46
EOG0003798	-2059.5	-2059.06	-0.44
EOG0004275	-870.986	-870.547	-0.439
EOG0006291	-2585.12	-2584.69	-0.43
EOG0005903	-3645.54	-3645.12	-0.42
EOG0005328	-1648.88	-1648.47	-0.41
EOG0006334	-1648.52	-1648.11	-0.41
EOG0006137	-1076.19	-1075.78	-0.41
EOG0005839	-1168.23	-1167.82	-0.41
EOG0006617	-4251.24	-4250.83	-0.41
EOG0005063	-633.89	-633.486	-0.404
EOG0006546	-2964.36	-2963.96	-0.4
EOG0005377	-10257.9	-10257.5	-0.4
EOG0006909	-7797.17	-7796.78	-0.39
EOG0004030	-3701.64	-3701.25	-0.39
EOG0004710	-1536.68	-1536.31	-0.37
EOG0003385	-1167.67	-1167.3	-0.37
EOG0005126	-2670.17	-2669.8	-0.37
EOG0003339	-9369.38	-9369.01	-0.37
EOG0004206	-799.986	-799.623	-0.363
EOG0005308	-2388.47	-2388.11	-0.36
EOG0005704	-1908.65	-1908.3	-0.35
EOG0004876	-1167.55	-1167.2	-0.35
EOG0003562	-7872.23	-7871.88	-0.35
EOG0006290	-2162.55	-2162.21	-0.34
EOG0006620	-5562.65	-5562.31	-0.34
EOG0003980	-861.105	-860.784	-0.321
EOG0006875	-3863.16	-3862.84	-0.32
EOG0004027	-607.991	-607.674	-0.317
EOG0005351	-7337.92	-7337.61	-0.31
EOG0003307	-2196.55	-2196.25	-0.3
EOG0003318	-2125.23	-2124.94	-0.29
EOG0003974	-3565.21	-3564.92	-0.29
EOG0006524	-811.849	-811.562	-0.287
EOG0004504	-3352.45	-3352.17	-0.28
EOG0005323	-3228.62	-3228.36	-0.26
EOG0004312	-3119.8	-3119.55	-0.25
EOG0003226	-1223.75	-1223.51	-0.24
EOG0003505	-3225.16	-3224.92	-0.24
EOG0003532	-902.729	-902.491	-0.238
EOG0004120	-1203.72	-1203.49	-0.23
EOG0004564	-4822.61	-4822.38	-0.23
EOG0005490	-2155.51	-2155.29	-0.22
EOG0005883	-10215	-10214.8	-0.2
EOG0004168	-740.616	-740.423	-0.193
EOG0006023	-6647.09	-6646.9	-0.19
EOG0003915	-2967.92	-2967.74	-0.18
EOG0005202	-1650.9	-1650.72	-0.18
EOG0004282	-2266.77	-2266.59	-0.18
EOG0003402	-3599.67	-3599.5	-0.17
EOG0004793	-2692.93	-2692.77	-0.16
EOG0003997	-6402.77	-6402.63	-0.14
EOG0006425	-1053.37	-1053.23	-0.14
EOG0004614	-7232.16	-7232.02	-0.14
EOG0003214	-1469.68	-1469.55	-0.13
EOG0003308	-1410	-1409.87	-0.13
EOG0004849	-2167.95	-2167.82	-0.13
EOG0006336	-5942.16	-5942.04	-0.12
EOG0005415	-2750.7	-2750.58	-0.12
EOG0005285	-2317.04	-2316.92	-0.12
EOG0006496	-1573.4	-1573.29	-0.11
EOG0003664	-3252.74	-3252.63	-0.11
EOG0006658	-2773.66	-2773.55	-0.11
EOG0005075	-14813.5	-14813.4	-0.1
EOG0004952	-8503.9	-8503.8	-0.1
EOG0005747	-2871	-2870.9	-0.1
EOG0005635	-2706.92	-2706.82	-0.1
EOG0006977	-22092.1	-22092	-0.1
EOG0004135	-2121.04	-2120.95	-0.09
EOG0005388	-2947.34	-2947.25	-0.09
EOG0003501	-1511.78	-1511.69	-0.09
EOG0004940	-1726.01	-1725.92	-0.09
EOG0005320	-3354.16	-3354.07	-0.09
EOG0006424	-1751.7	-1751.62	-0.08
EOG0004161	-3015.18	-3015.1	-0.08
EOG0005229	-2725.82	-2725.75	-0.07
EOG0005653	-953.664	-953.596	-0.068
EOG0004606	-964.866	-964.805	-0.061
EOG0005042	-2002.91	-2002.85	-0.06
EOG0003476	-1333.44	-1333.38	-0.06
EOG0006235	-909.953	-909.899	-0.054
EOG0005692	-2683.92	-2683.87	-0.05
EOG0003450	-1195.93	-1195.88	-0.05
EOG0004951	-899.975	-899.926	-0.049
EOG0006457	-1139.15	-1139.11	-0.04
EOG0006356	-1457.39	-1457.35	-0.04
EOG0006189	-1228.94	-1228.9	-0.04
EOG0005668	-1274.95	-1274.91	-0.04
EOG0003410	-3752.27	-3752.24	-0.03
EOG0003258	-1300.98	-1300.95	-0.03
EOG0006305	-1701.56	-1701.53	-0.03
EOG0006446	-1062.36	-1062.34	-0.02
EOG0005908	-5507.9	-5507.88	-0.02
EOG0003560	-6332.41	-6332.4	-0.01
EOG0004269	-3844.11	-3844.1	-0.01
EOG0005145	-1910.23	-1910.22	-0.01
EOG0004093	-1960.99	-1960.98	-0.01
EOG0004268	-2819.08	-2819.07	-0.01
EOG0006918	-3216.87	-3216.86	-0.01
EOG0005032	-3150.51	-3150.51	0
EOG0004574	-7267.9	-7267.9	0
EOG0006723	-879.275	-879.281	0.006
EOG0005188	-855.732	-855.738	0.006
EOG0004629	-6899.97	-6899.98	0.01
EOG0005051	-3312.65	-3312.66	0.01
EOG0003548	-6437.83	-6437.84	0.01
EOG0003140	-2103.33	-2103.35	0.02
EOG0004970	-1576.54	-1576.56	0.02
EOG0006549	-2854.09	-2854.12	0.03
EOG0003088	-2254.21	-2254.24	0.03
EOG0005686	-1554.56	-1554.59	0.03
EOG0003206	-9414.41	-9414.44	0.03
EOG0003149	-1482.55	-1482.59	0.04
EOG0006108	-5787.18	-5787.23	0.05
EOG0003254	-1137.25	-1137.3	0.05
EOG0004647	-1017.96	-1018.01	0.05
EOG0003065	-1520.29	-1520.34	0.05
EOG0003659	-3832.95	-3833	0.05
EOG0005451	-937.721	-937.779	0.058
EOG0005358	-4194.09	-4194.15	0.06
EOG0003703	-1793.4	-1793.46	0.06
EOG0004092	-1308.77	-1308.83	0.06
EOG0006931	-9468.62	-9468.69	0.07
EOG0005837	-1924.36	-1924.43	0.07
EOG0003939	-920.583	-920.655	0.072
EOG0006408	-1344.66	-1344.74	0.08
EOG0003091	-2669.14	-2669.22	0.08
EOG0003360	-5639.4	-5639.48	0.08
EOG0006462	-869.668	-869.767	0.099
EOG0003302	-2819.35	-2819.45	0.1
EOG0005717	-12555.4	-12555.5	0.1
EOG0005378	-12015.6	-12015.7	0.1
EOG0005548	-9380.07	-9380.17	0.1
EOG0004491	-2416.53	-2416.64	0.11
EOG0005019	-4085.82	-4085.93	0.11
EOG0006811	-1421.18	-1421.29	0.11
EOG0004152	-1743.99	-1744.1	0.11
EOG0006164	-1611.2	-1611.31	0.11
EOG0005546	-1230.33	-1230.44	0.11
EOG0003616	-2533.44	-2533.57	0.13
EOG0004184	-1215.25	-1215.38	0.13
EOG0003365	-1945.4	-1945.54	0.14
EOG0003707	-3305	-3305.14	0.14
EOG0003512	-1636.35	-1636.49	0.14
EOG0003571	-2591.47	-2591.61	0.14
EOG0005757	-4454.79	-4454.94	0.15
EOG0004221	-1722.14	-1722.29	0.15
EOG0005154	-1167.51	-1167.66	0.15
EOG0006214	-3579.7	-3579.85	0.15
EOG0005244	-4317.06	-4317.22	0.16
EOG0006102	-1189.74	-1189.91	0.17
EOG0005592	-2860.56	-2860.73	0.17
EOG0004245	-2158.69	-2158.86	0.17
EOG0003371	-1344.72	-1344.89	0.17
EOG0005131	-2570.8	-2570.98	0.18
EOG0006021	-2596.57	-2596.75	0.18
EOG0006750	-1736.11	-1736.29	0.18
EOG0004020	-5446.5	-5446.69	0.19
EOG0004981	-2062.45	-2062.64	0.19
EOG0004841	-2849.63	-2849.82	0.19
EOG0005792	-8816.21	-8816.4	0.19
EOG0003536	-859.569	-859.765	0.196
EOG0006257	-5737.8	-5738	0.2
EOG0004204	-2393.12	-2393.32	0.2
EOG0006346	-1371.68	-1371.89	0.21
EOG0005110	-4055.41	-4055.62	0.21
EOG0004367	-5432.02	-5432.24	0.22
EOG0006277	-4199.44	-4199.66	0.22
EOG0006585	-1357.72	-1357.95	0.23
EOG0003483	-1526.11	-1526.34	0.23
EOG0003487	-3662.23	-3662.46	0.23
EOG0005501	-3135.77	-3136	0.23
EOG0005978	-2588.75	-2588.99	0.24
EOG0006556	-5037.01	-5037.25	0.24
EOG0004172	-2230.6	-2230.84	0.24
EOG0002973	-1177.23	-1177.48	0.25
EOG0003340	-3130.05	-3130.3	0.25
EOG0006074	-6369.93	-6370.18	0.25
EOG0004764	-2892.89	-2893.15	0.26
EOG0006323	-3488.79	-3489.05	0.26
EOG0003082	-4461.97	-4462.24	0.27
EOG0006752	-3935.29	-3935.56	0.27
EOG0003205	-3775.29	-3775.56	0.27
EOG0006159	-1993.05	-1993.33	0.28
EOG0006310	-1038.25	-1038.53	0.28
EOG0006183	-4276.68	-4276.98	0.3
EOG0005973	-5384.39	-5384.69	0.3
EOG0006627	-1080.33	-1080.63	0.3
EOG0004035	-3758.58	-3758.88	0.3
EOG0005252	-1579.27	-1579.58	0.31
EOG0005806	-3250.15	-3250.46	0.31
EOG0003965	-4917.49	-4917.8	0.31
EOG0004973	-5545.12	-5545.44	0.32
EOG0004651	-3683.66	-3683.98	0.32
EOG0006938	-4105.13	-4105.46	0.33
EOG0003655	-2349.03	-2349.36	0.33
EOG0006221	-3401.28	-3401.62	0.34
EOG0005539	-3525.31	-3525.65	0.34
EOG0003404	-4305.07	-4305.41	0.34
EOG0005217	-3097.65	-3098	0.35
EOG0003872	-3544.4	-3544.75	0.35
EOG0006557	-7304.92	-7305.27	0.35
EOG0004984	-4637.75	-4638.1	0.35
EOG0006215	-2192.02	-2192.38	0.36
EOG0004831	-2587.33	-2587.7	0.37
EOG0004682	-2798.3	-2798.67	0.37
EOG0003287	-6437.01	-6437.38	0.37
EOG0005408	-6229.93	-6230.3	0.37
EOG0005732	-3139.18	-3139.55	0.37
EOG0006603	-1094.52	-1094.9	0.38
EOG0005167	-7145.88	-7146.28	0.4
EOG0005427	-14199.9	-14200.3	0.4
EOG0005868	-2662.79	-2663.19	0.4
EOG0006569	-2733.97	-2734.37	0.4
EOG0005517	-4010.26	-4010.68	0.42
EOG0005011	-1354.88	-1355.3	0.42
EOG0003777	-2903.13	-2903.55	0.42
EOG0003582	-5448.52	-5448.95	0.43
EOG0006166	-3902.76	-3903.19	0.43
EOG0004474	-6976.26	-6976.7	0.44
EOG0003317	-4258.56	-4259	0.44
EOG0003713	-1219.63	-1220.07	0.44
EOG0006272	-2896.9	-2897.34	0.44
EOG0003471	-1132.67	-1133.12	0.45
EOG0006829	-1520.64	-1521.09	0.45
EOG0005430	-1352.66	-1353.11	0.45
EOG0003924	-1900.82	-1901.27	0.45
EOG0003868	-1099.02	-1099.48	0.46
EOG0006209	-1275.04	-1275.5	0.46
EOG0005050	-2755.05	-2755.51	0.46
EOG0005791	-2282.04	-2282.5	0.46
EOG0004319	-5520.64	-5521.1	0.46
EOG0003303	-6370.9	-6371.37	0.47
EOG0006033	-2606.01	-2606.49	0.48
EOG0004681	-5343.85	-5344.34	0.49
EOG0003764	-1654.36	-1654.85	0.49
EOG0006204	-1186.28	-1186.77	0.49
EOG0003051	-5282.17	-5282.67	0.5
EOG0005200	-7980.99	-7981.49	0.5
EOG0006885	-3661.68	-3662.18	0.5
EOG0006728	-11827.1	-11827.6	0.5
EOG0006110	-12955.9	-12956.4	0.5
EOG0005066	-1565.01	-1565.52	0.51
EOG0003827	-1498.88	-1499.4	0.52
EOG0006015	-3198.86	-3199.38	0.52
EOG0004802	-4345.14	-4345.67	0.53
EOG0003683	-2180.32	-2180.85	0.53
EOG0005196	-3920.17	-3920.7	0.53
EOG0003285	-1990.12	-1990.65	0.53
EOG0005148	-3817.49	-3818.02	0.53
EOG0004770	-6374.82	-6375.35	0.53
EOG0004777	-5803.18	-5803.72	0.54
EOG0005749	-1960.63	-1961.18	0.55
EOG0004630	-4523.71	-4524.26	0.55
EOG0003573	-4954.53	-4955.08	0.55
EOG0006833	-1398.76	-1399.33	0.57
EOG0004727	-3379.44	-3380.01	0.57
EOG0005301	-3482.28	-3482.86	0.58
EOG0005621	-4218.23	-4218.82	0.59
EOG0004679	-3141.5	-3142.09	0.59
EOG0006672	-986.183	-986.776	0.593
EOG0004599	-1922.5	-1923.1	0.6
EOG0005894	-6177.66	-6178.26	0.6
EOG0005632	-3514.62	-3515.24	0.62
EOG0004954	-4507.67	-4508.29	0.62
EOG0004521	-5794.88	-5795.5	0.62
EOG0006615	-3097.86	-3098.49	0.63
EOG0002975	-3713.08	-3713.72	0.64
EOG0006285	-3088.07	-3088.72	0.65
EOG0004692	-1633.89	-1634.56	0.67
EOG0003059	-3097.85	-3098.52	0.67
EOG0006589	-3557.39	-3558.06	0.67
EOG0004111	-1365.52	-1366.2	0.68
EOG0006156	-7998.17	-7998.85	0.68
EOG0005404	-5752.27	-5752.96	0.69
EOG0004638	-1486.38	-1487.07	0.69
EOG0003845	-4834.55	-4835.25	0.7
EOG0004133	-3561.58	-3562.28	0.7
EOG0006278	-12494.8	-12495.5	0.7
EOG0006461	-4388.03	-4388.74	0.71
EOG0005175	-3370.49	-3371.21	0.72
EOG0003456	-2152.66	-2153.39	0.73
EOG0005190	-9067.94	-9068.68	0.74
EOG0003890	-1261.73	-1262.47	0.74
EOG0003012	-3568.31	-3569.05	0.74
EOG0006820	-5448.06	-5448.81	0.75
EOG0005207	-858.136	-858.89	0.754
EOG0006065	-6371.44	-6372.2	0.76
EOG0003763	-6354.55	-6355.32	0.77
EOG0004318	-1281.21	-1281.98	0.77
EOG0003078	-3504.2	-3504.97	0.77
EOG0004267	-3397.58	-3398.35	0.77
EOG0006873	-6643.82	-6644.59	0.77
EOG0006514	-4942.48	-4943.27	0.79
EOG0005658	-1838.37	-1839.17	0.8
EOG0004774	-1237.52	-1238.33	0.81
EOG0006178	-3219.13	-3219.95	0.82
EOG0006954	-9759.31	-9760.14	0.83
EOG0006112	-4990.41	-4991.24	0.83
EOG0004154	-8883.15	-8883.99	0.84
EOG0005233	-3642.54	-3643.39	0.85
EOG0003717	-3290.11	-3290.97	0.86
EOG0006527	-1365.41	-1366.29	0.88
EOG0006348	-4549.05	-4549.93	0.88
EOG0004477	-4781.18	-4782.06	0.88
EOG0005552	-2013.1	-2013.99	0.89
EOG0004809	-10051	-10051.9	0.9
EOG0005728	-2256.98	-2257.88	0.9
EOG0004547	-4763.91	-4764.81	0.9
EOG0006242	-1584.03	-1584.94	0.91
EOG0006206	-3925.21	-3926.15	0.94
EOG0005743	-3716.7	-3717.66	0.96
EOG0003271	-3421.4	-3422.37	0.97
EOG0004823	-5884	-5884.97	0.97
EOG0005838	-5175.9	-5176.87	0.97
EOG0004226	-3122.99	-3123.97	0.98
EOG0006193	-3555.17	-3556.16	0.99
EOG0005612	-7799.59	-7800.58	0.99
EOG0006560	-1262.75	-1263.74	0.99
EOG0006402	-1769.52	-1770.51	0.99
EOG0005613	-2396.7	-2397.69	0.99
EOG0003090	-6917.08	-6918.08	1
EOG0003212	-10811.6	-10812.6	1
EOG0003006	-10062.8	-10063.8	1
EOG0003718	-4660.8	-4661.81	1.01
EOG0006167	-2705.44	-2706.46	1.02
EOG0006743	-7962.4	-7963.42	1.02
EOG0005232	-7676.67	-7677.71	1.04
EOG0006476	-4206.6	-4207.66	1.06
EOG0005079	-2992.35	-2993.41	1.06
EOG0003219	-3917.21	-3918.27	1.06
EOG0004955	-4735.94	-4737	1.06
EOG0003615	-8639.72	-8640.8	1.08
EOG0004008	-3810.97	-3812.05	1.08
EOG0006264	-5705.73	-5706.82	1.09
EOG0005276	-4684.58	-4685.67	1.09
EOG0005691	-5652.71	-5653.8	1.09
EOG0006070	-10674.2	-10675.3	1.1
EOG0004049	-11827.2	-11828.3	1.1
EOG0004833	-2937.86	-2938.96	1.1
EOG0005284	-10708.9	-10710	1.1
EOG0003179	-1759.88	-1761	1.12
EOG0004248	-2878.48	-2879.63	1.15
EOG0003528	-5218.24	-5219.39	1.15
EOG0003848	-7164.25	-7165.41	1.16
EOG0003919	-4209.43	-4210.59	1.16
EOG0006742	-4547.35	-4548.52	1.17
EOG0006357	-5076.83	-5078	1.17
EOG0006794	-5205.31	-5206.5	1.19
EOG0003411	-2394.09	-2395.28	1.19
EOG0003525	-1677.85	-1679.06	1.21
EOG0005449	-5021.74	-5022.95	1.21
EOG0004736	-3248.42	-3249.63	1.21
EOG0005750	-5195.13	-5196.34	1.21
EOG0004207	-8284.78	-8286	1.22
EOG0006489	-2847.52	-2848.74	1.22
EOG0005678	-6527.95	-6529.18	1.23
EOG0003731	-8938.8	-8940.03	1.23
EOG0005218	-6401.06	-6402.3	1.24
EOG0003449	-5608.79	-5610.03	1.24
EOG0005951	-4228.82	-4230.06	1.24
EOG0003384	-6738.47	-6739.72	1.25
EOG0005785	-2114.41	-2115.67	1.26
EOG0003649	-8467.41	-8468.67	1.26
EOG0005923	-7921.92	-7923.2	1.28
EOG0003737	-2758.41	-2759.69	1.28
EOG0003580	-3654.49	-3655.78	1.29
EOG0003797	-4870.61	-4871.91	1.3
EOG0005423	-6471.61	-6472.91	1.3
EOG0006830	-5222.64	-5223.95	1.31
EOG0005661	-5037.79	-5039.11	1.32
EOG0005799	-2600.48	-2601.81	1.33
EOG0004117	-3397.17	-3398.52	1.35
EOG0004185	-2151.16	-2152.54	1.38
EOG0005526	-1724.33	-1725.71	1.38
EOG0004271	-6254.6	-6255.99	1.39
EOG0003630	-10938.9	-10940.3	1.4
EOG0003892	-6773.64	-6775.04	1.4
EOG0006570	-6703.07	-6704.49	1.42
EOG0003377	-8709.23	-8710.65	1.42
EOG0003490	-817.728	-819.149	1.421
EOG0006652	-2272.82	-2274.25	1.43
EOG0003485	-8143.97	-8145.41	1.44
EOG0004499	-9629.15	-9630.6	1.45
EOG0006622	-9245.69	-9247.15	1.46
EOG0006273	-9848.48	-9849.95	1.47
EOG0005078	-4750.65	-4752.13	1.48
EOG0006974	-2561.88	-2563.37	1.49
EOG0005474	-14365.3	-14366.8	1.5
EOG0003240	-22718.9	-22720.4	1.5
EOG0006796	-4172.53	-4174.03	1.5
EOG0006338	-10160.4	-10161.9	1.5
EOG0003675	-4220.62	-4222.14	1.52
EOG0003678	-5049.41	-5050.94	1.53
EOG0004289	-2873.01	-2874.55	1.54
EOG0004800	-3403.49	-3405.04	1.55
EOG0004457	-1909.35	-1910.9	1.55
EOG0004656	-7725.17	-7726.73	1.56
EOG0003488	-3371.6	-3373.17	1.57
EOG0006970	-4547.96	-4549.54	1.58
EOG0004087	-5064.21	-5065.79	1.58
EOG0006959	-6893.68	-6895.26	1.58
EOG0003802	-2681.92	-2683.51	1.59
EOG0003935	-4080.48	-4082.07	1.59
EOG0005856	-4752.39	-4753.99	1.6
EOG0004888	-10885.9	-10887.5	1.6
EOG0005081	-4030.92	-4032.54	1.62
EOG0003312	-5958.56	-5960.18	1.62
EOG0005222	-2830.07	-2831.69	1.62
EOG0006126	-4892.41	-4894.03	1.62
EOG0006655	-8261.43	-8263.07	1.64
EOG0003008	-2540.52	-2542.16	1.64
EOG0003269	-4637.01	-4638.69	1.68
EOG0004229	-7086.6	-7088.29	1.69
EOG0004344	-10183.2	-10184.9	1.7
EOG0005435	-2216.53	-2218.24	1.71
EOG0004743	-3123.32	-3125.03	1.71
EOG0004842	-1889.33	-1891.05	1.72
EOG0003970	-4392.09	-4393.82	1.73
EOG0003926	-2720.18	-2721.91	1.73
EOG0005027	-4002.4	-4004.14	1.74
EOG0005434	-8138.27	-8140.02	1.75
EOG0003540	-7559.64	-7561.39	1.75
EOG0003417	-7216.97	-7218.73	1.76
EOG0005334	-1529.59	-1531.35	1.76
EOG0003648	-2345.45	-2347.21	1.76
EOG0006962	-5623.08	-5624.87	1.79
EOG0006463	-10253.2	-10255	1.8
EOG0006860	-1261.8	-1263.61	1.81
EOG0005977	-3325.21	-3327.02	1.81
EOG0006307	-4155.4	-4157.22	1.82
EOG0005407	-7981	-7982.83	1.83
EOG0004058	-1633.6	-1635.44	1.84
EOG0003138	-5480.72	-5482.56	1.84
EOG0004553	-941.728	-943.569	1.841
EOG0003556	-7356.35	-7358.2	1.85
EOG0003504	-2506.63	-2508.5	1.87
EOG0004832	-3355.43	-3357.3	1.87
EOG0003104	-3798.94	-3800.84	1.9
EOG0004284	-3622.91	-3624.82	1.91
EOG0003978	-4459.72	-4461.64	1.92
EOG0006864	-2497.64	-2499.58	1.94
EOG0003669	-2433.94	-2435.89	1.95
EOG0003232	-5674.01	-5675.96	1.95
EOG0003169	-2221.68	-2223.63	1.95
EOG0006269	-3143.53	-3145.51	1.98
EOG0006168	-6188.07	-6190.07	2
EOG0005057	-2096.98	-2098.99	2.01
EOG0002964	-2328.64	-2330.65	2.01
EOG0006134	-7405.25	-7407.27	2.02
EOG0003267	-2204	-2206.03	2.03
EOG0006482	-5245.77	-5247.81	2.04
EOG0004350	-2608.03	-2610.07	2.04
EOG0004022	-5354.72	-5356.77	2.05
EOG0005088	-2412.85	-2414.91	2.06
EOG0006197	-5167.04	-5169.1	2.06
EOG0005721	-8903.46	-8905.53	2.07
EOG0003784	-988.027	-990.101	2.074
EOG0004123	-2163.61	-2165.7	2.09
EOG0006326	-3285.85	-3287.94	2.09
EOG0006289	-7560.34	-7562.43	2.09
EOG0003851	-18521	-18523.1	2.1
EOG0004932	-2575.87	-2577.99	2.12
EOG0003674	-7600.88	-7603	2.12
EOG0003100	-6058.04	-6060.16	2.12
EOG0006709	-2745.65	-2747.78	2.13
EOG0006642	-4447.07	-4449.21	2.14
EOG0005135	-2105.02	-2107.17	2.15
EOG0006523	-9032.33	-9034.5	2.17
EOG0003080	-4444.1	-4446.28	2.18
EOG0005290	-3596.36	-3598.55	2.19
EOG0006411	-10071.1	-10073.3	2.2
EOG0003251	-4908.61	-4910.83	2.22
EOG0004617	-6608.4	-6610.63	2.23
EOG0005439	-1529.66	-1531.9	2.24
EOG0006776	-3580.12	-3582.37	2.25
EOG0004769	-9048.44	-9050.69	2.25
EOG0004978	-2573.49	-2575.74	2.25
EOG0005950	-2698.44	-2700.69	2.25
EOG0002999	-1070.57	-1072.83	2.26
EOG0003601	-3063.2	-3065.47	2.27
EOG0004171	-6385.29	-6387.56	2.27
EOG0003910	-712.172	-714.447	2.275
EOG0003853	-9088.91	-9091.2	2.29
EOG0004628	-2432.34	-2434.64	2.3
EOG0005832	-8065.24	-8067.54	2.3
EOG0005493	-2692.56	-2694.86	2.3
EOG0005181	-4881.46	-4883.76	2.3
EOG0005598	-4076.97	-4079.27	2.3
EOG0005639	-2613.78	-2616.1	2.32
EOG0004028	-2274.1	-2276.43	2.33
EOG0003780	-6231.47	-6233.83	2.36
EOG0005306	-1378.25	-1380.62	2.37
EOG0005847	-6250.02	-6252.39	2.37
EOG0006262	-6465.63	-6468	2.37
EOG0003588	-5280.85	-5283.22	2.37
EOG0004845	-5183.67	-5186.04	2.37
EOG0006437	-8978.97	-8981.34	2.37
EOG0006467	-8514.12	-8516.5	2.38
EOG0006517	-2749.64	-2752.02	2.38
EOG0005472	-720.089	-722.474	2.385
EOG0005214	-5986.68	-5989.07	2.39
EOG0004870	-6825.27	-6827.67	2.4
EOG0004562	-1789.2	-1791.62	2.42
EOG0004677	-1413.74	-1416.16	2.42
EOG0006548	-3610.9	-3613.32	2.42
EOG0006234	-2682.25	-2684.69	2.44
EOG0003191	-8432.09	-8434.54	2.45
EOG0005421	-1179.79	-1182.27	2.48
EOG0003570	-4373.09	-4375.58	2.49
EOG0006144	-3520.66	-3523.17	2.51
EOG0006117	-3134.93	-3137.48	2.55
EOG0006158	-1565.09	-1567.65	2.56
EOG0004261	-1581.55	-1584.12	2.57
EOG0004328	-6829.97	-6832.55	2.58
EOG0005991	-2805.18	-2807.77	2.59
EOG0005322	-13810.8	-13813.4	2.6
EOG0003653	-3027.62	-3030.24	2.62
EOG0003643	-3013.04	-3015.66	2.62
EOG0003754	-5207.02	-5209.64	2.62
EOG0004767	-3472.84	-3475.49	2.65
EOG0005061	-5217.39	-5220.04	2.65
EOG0004029	-5206.23	-5208.88	2.65
EOG0003728	-2244.84	-2247.5	2.66
EOG0003981	-1998.21	-2000.88	2.67
EOG0004024	-3991.08	-3993.75	2.67
EOG0003058	-4721.48	-4724.15	2.67
EOG0003529	-2316.15	-2318.83	2.68
EOG0004693	-2589.73	-2592.41	2.68
EOG0006717	-6521.04	-6523.72	2.68
EOG0006233	-7174.57	-7177.25	2.68
EOG0004503	-7261.63	-7264.32	2.69
EOG0003756	-3690.03	-3692.72	2.69
EOG0003291	-3960.44	-3963.13	2.69
EOG0006647	-5118.21	-5120.91	2.7
EOG0006902	-12511.4	-12514.1	2.7
EOG0003049	-13609.5	-13612.2	2.7
EOG0004364	-6896.93	-6899.64	2.71
EOG0004581	-2791.55	-2794.27	2.72
EOG0006255	-4464.99	-4467.71	2.72
EOG0004858	-1038.06	-1040.8	2.74
EOG0005298	-1561.94	-1564.68	2.74
EOG0005354	-5142.55	-5145.31	2.76
EOG0003194	-8971.36	-8974.14	2.78
EOG0004005	-1855.03	-1857.81	2.78
EOG0003825	-1627.77	-1630.55	2.78
EOG0003706	-6640.63	-6643.42	2.79
EOG0004828	-2107	-2109.82	2.82
EOG0004010	-3133.56	-3136.38	2.82
EOG0006004	-7174.61	-7177.44	2.83
EOG0005157	-6026.7	-6029.55	2.85
EOG0002971	-8178.53	-8181.38	2.85
EOG0004159	-8466.87	-8469.75	2.88
EOG0003628	-2593.6	-2596.49	2.89
EOG0005192	-4939.66	-4942.55	2.89
EOG0005569	-7571.96	-7574.85	2.89
EOG0003215	-11041.9	-11044.8	2.9
EOG0005119	-5261.38	-5264.29	2.91
EOG0005046	-3153.02	-3155.93	2.91
EOG0004239	-1605.76	-1608.68	2.92
EOG0003506	-4611.93	-4614.87	2.94
EOG0004882	-1184.43	-1187.37	2.94
EOG0004616	-9791.21	-9794.16	2.95
EOG0006444	-7505.73	-7508.68	2.95
EOG0003279	-5951.98	-5954.93	2.95
EOG0005645	-3262.88	-3265.84	2.96
EOG0004062	-8456.87	-8459.84	2.97
EOG0005224	-4428.15	-4431.12	2.97
EOG0003732	-4686.98	-4689.95	2.97
EOG0005483	-7550.56	-7553.54	2.98
EOG0005994	-6602.07	-6605.05	2.98
EOG0006390	-2061.72	-2064.71	2.99
EOG0006313	-5895.98	-5898.97	2.99
EOG0005688	-11464	-11467	3
EOG0005880	-2723.64	-2726.64	3
EOG0005589	-7238.68	-7241.69	3.01
EOG0006092	-3093.68	-3096.69	3.01
EOG0005583	-4965.77	-4968.79	3.02
EOG0006684	-3746.35	-3749.38	3.03
EOG0004524	-7471.23	-7474.26	3.03
EOG0005005	-8416.45	-8419.5	3.05
EOG0006910	-1723.06	-1726.12	3.06
EOG0004508	-3442.92	-3445.99	3.07
EOG0006565	-10956.7	-10959.8	3.1
EOG0005629	-12828.7	-12831.8	3.1
EOG0003325	-7902.88	-7905.98	3.1
EOG0003652	-1956.16	-1959.26	3.1
EOG0005983	-5219.7	-5222.8	3.1
EOG0005210	-12237.6	-12240.7	3.1
EOG0005733	-3682.87	-3685.99	3.12
EOG0005035	-3769.86	-3773.01	3.15
EOG0004860	-3752.33	-3755.49	3.16
EOG0004050	-1104.53	-1107.71	3.18
EOG0003700	-3983.25	-3986.44	3.19
EOG0004556	-4186.98	-4190.17	3.19
EOG0005752	-9752.54	-9755.74	3.2
EOG0004425	-11474.4	-11477.6	3.2
EOG0006632	-2980.03	-2983.25	3.22
EOG0005344	-2809.14	-2812.36	3.22
EOG0003794	-8661.01	-8664.24	3.23
EOG0004376	-6022.54	-6025.77	3.23
EOG0005874	-7730.64	-7733.88	3.24
EOG0005530	-5837.45	-5840.7	3.25
EOG0006384	-8837.49	-8840.76	3.27
EOG0004584	-8101.97	-8105.25	3.28
EOG0006075	-4431.83	-4435.11	3.28
EOG0004578	-3275.62	-3278.9	3.28
EOG0003873	-1979.7	-1982.99	3.29
EOG0006280	-3335.49	-3338.78	3.29
EOG0006009	-2832.05	-2835.35	3.3
EOG0006703	-2110.14	-2113.45	3.31
EOG0005623	-8309.67	-8312.99	3.32
EOG0005656	-7664.13	-7667.45	3.32
EOG0004362	-5955.23	-5958.56	3.33
EOG0006689	-7593.58	-7596.94	3.36
EOG0003380	-5338.54	-5341.94	3.4
EOG0006667	-2565.63	-2569.03	3.4
EOG0005674	-4956.85	-4960.26	3.41
EOG0004341	-6436.39	-6439.8	3.41
EOG0006324	-5250.93	-5254.35	3.42
EOG0003636	-1281.27	-1284.71	3.44
EOG0005239	-6080.28	-6083.72	3.44
EOG0003662	-2377.04	-2380.5	3.46
EOG0003638	-4940.38	-4943.86	3.48
EOG0004347	-4796.49	-4799.97	3.48
EOG0004812	-2635.26	-2638.75	3.49
EOG0005304	-12302.7	-12306.2	3.5
EOG0005332	-10687.8	-10691.3	3.5
EOG0003931	-1240.42	-1243.93	3.51
EOG0005012	-9326.25	-9329.77	3.52
EOG0003438	-1977.76	-1981.29	3.53
EOG0003039	-8936.92	-8940.48	3.56
EOG0006536	-1493.78	-1497.34	3.56
EOG0005479	-1403.11	-1406.67	3.56
EOG0004224	-2716.9	-2720.47	3.57
EOG0003609	-3786.13	-3789.71	3.58
EOG0005946	-1152.78	-1156.37	3.59
EOG0004579	-5558.25	-5561.84	3.59
EOG0006915	-14080.7	-14084.3	3.6
EOG0003130	-12856.6	-12860.2	3.6
EOG0003357	-5499.79	-5503.4	3.61
EOG0006614	-3944.57	-3948.2	3.63
EOG0006044	-2376.34	-2380	3.66
EOG0004817	-6533.56	-6537.24	3.68
EOG0004561	-2700.45	-2704.13	3.68
EOG0004911	-2624.86	-2628.55	3.69
EOG0003654	-7725.48	-7729.17	3.69
EOG0005594	-11623.9	-11627.6	3.7
EOG0004426	-3093.2	-3096.91	3.71
EOG0005091	-6219.14	-6222.85	3.71
EOG0004114	-5739.35	-5743.07	3.72
EOG0005625	-5886.7	-5890.42	3.72
EOG0005561	-8217.19	-8220.92	3.73
EOG0005896	-9063.48	-9067.21	3.73
EOG0006968	-1117.56	-1121.29	3.73
EOG0006659	-5590.28	-5594.02	3.74
EOG0005456	-4127.66	-4131.43	3.77
EOG0003916	-7778.28	-7782.06	3.78
EOG0003533	-2143.07	-2146.86	3.79
EOG0006322	-11540.1	-11543.9	3.8
EOG0006636	-8508.35	-8512.16	3.81
EOG0005587	-4967.67	-4971.48	3.81
EOG0004470	-6264.02	-6267.84	3.82
EOG0003629	-1690.66	-1694.48	3.82
EOG0004783	-8518.08	-8521.91	3.83
EOG0005627	-4639.18	-4643.06	3.88
EOG0006161	-7628.43	-7632.32	3.89
EOG0004242	-4039.49	-4043.38	3.89
EOG0005484	-4364.14	-4368.04	3.9
EOG0006756	-6764.28	-6768.18	3.9
EOG0004057	-2539.75	-2543.66	3.91
EOG0005396	-3036.87	-3040.79	3.92
EOG0005171	-3884.34	-3888.26	3.92
EOG0003912	-8556.04	-8559.97	3.93
EOG0005954	-7932.28	-7936.23	3.95
EOG0006054	-3038.36	-3042.32	3.96
EOG0003684	-1638.31	-1642.29	3.98
EOG0003835	-3119.06	-3123.05	3.99
EOG0003668	-5756.2	-5760.2	4
EOG0006779	-7913.71	-7917.71	4
EOG0006260	-5503.56	-5507.56	4
EOG0004482	-6327.48	-6331.49	4.01
EOG0003803	-5196	-5200.01	4.01
EOG0003686	-2479.5	-2483.52	4.02
EOG0006771	-3920.36	-3924.4	4.04
EOG0004758	-5969.12	-5973.17	4.05
EOG0005489	-3423.64	-3427.7	4.06
EOG0003840	-4256.12	-4260.18	4.06
EOG0004301	-6885.21	-6889.27	4.06
EOG0004790	-9389.95	-9394.02	4.07
EOG0004969	-15635.7	-15639.8	4.1
EOG0003032	-9556.16	-9560.26	4.1
EOG0005152	-2924.22	-2928.35	4.13
EOG0006609	-2553.83	-2557.96	4.13
EOG0004386	-2572.9	-2577.04	4.14
EOG0003068	-5176.58	-5180.72	4.14
EOG0003986	-9944.27	-9948.45	4.18
EOG0004517	-8556.59	-8560.77	4.18
EOG0002987	-4385.53	-4389.71	4.18
EOG0004956	-6073.73	-6077.92	4.19
EOG0004048	-13943.8	-13948	4.2
EOG0006816	-6618.26	-6622.47	4.21
EOG0003103	-6000.44	-6004.65	4.21
EOG0006905	-4316.46	-4320.68	4.22
EOG0004807	-2919.27	-2923.54	4.27
EOG0005518	-1232.67	-1236.95	4.28
EOG0004348	-13075.7	-13080	4.3
EOG0005758	-4860.98	-4865.28	4.3
EOG0003979	-8754.47	-8758.78	4.31
EOG0004864	-2080.86	-2085.18	4.32
EOG0003596	-4254.14	-4258.49	4.35
EOG0006669	-5475.69	-5480.07	4.38
EOG0006772	-6520.22	-6524.61	4.39
EOG0006068	-4677.4	-4681.8	4.4
EOG0006477	-15856.3	-15860.7	4.4
EOG0005370	-5021.47	-5025.89	4.42
EOG0003820	-7781.43	-7785.87	4.44
EOG0004131	-5335.26	-5339.75	4.49
EOG0003381	-4229.45	-4233.95	4.5
EOG0005695	-10899.8	-10904.3	4.5
EOG0005444	-7473.67	-7478.17	4.5
EOG0004673	-3475.58	-3480.09	4.51
EOG0006119	-4683.59	-4688.1	4.51
EOG0004223	-8791.41	-8795.92	4.51
EOG0004143	-7913.98	-7918.5	4.52
EOG0003025	-4420.19	-4424.73	4.54
EOG0003416	-8019.35	-8023.91	4.56
EOG0005986	-4186.86	-4191.44	4.58
EOG0004448	-3394.81	-3399.39	4.58
EOG0005151	-3908.88	-3913.46	4.58
EOG0006547	-3148.29	-3152.88	4.59
EOG0003217	-2910.92	-2915.51	4.59
EOG0004740	-11496.7	-11501.3	4.6
EOG0004601	-17545.5	-17550.1	4.6
EOG0003239	-3262.51	-3267.11	4.6
EOG0005486	-8990.09	-8994.73	4.64
EOG0003310	-2011.83	-2016.52	4.69
EOG0006746	-2324.71	-2329.41	4.7
EOG0003681	-9394.13	-9398.83	4.7
EOG0004816	-10380	-10384.7	4.7
EOG0004305	-6841.06	-6845.77	4.71
EOG0005453	-4376.35	-4381.06	4.71
EOG0005662	-5472.24	-5476.95	4.71
EOG0005622	-8799.84	-8804.56	4.72
EOG0004373	-4442.55	-4447.27	4.72
EOG0005716	-5709.95	-5714.69	4.74
EOG0005965	-2654.4	-2659.15	4.75
EOG0004615	-3914.99	-3919.75	4.76
EOG0003133	-4223.44	-4228.21	4.77
EOG0003566	-2227.71	-2232.49	4.78
EOG0005107	-3212.62	-3217.4	4.78
EOG0003779	-2364.32	-2369.11	4.79
EOG0004072	-10228.6	-10233.4	4.8
EOG0006222	-10392.2	-10397	4.8
EOG0003259	-7321.97	-7326.78	4.81
EOG0003875	-4855.68	-4860.5	4.82
EOG0003836	-9031.87	-9036.71	4.84
EOG0004126	-2410.52	-2415.38	4.86
EOG0006787	-9068.01	-9072.87	4.86
EOG0006296	-8330.21	-8335.07	4.86
EOG0004322	-6344.32	-6349.19	4.87
EOG0004212	-4373.08	-4377.96	4.88
EOG0003817	-20682.9	-20687.8	4.9
EOG0005007	-4190.97	-4195.89	4.92
EOG0003236	-6492.08	-6497.02	4.94
EOG0003563	-2645.6	-2650.55	4.95
EOG0003789	-3037.19	-3042.15	4.96
EOG0005543	-5519.26	-5524.22	4.96
EOG0004288	-3542.41	-3547.4	4.99
EOG0003207	-11394.8	-11399.8	5
EOG0003618	-2699.05	-2704.05	5
EOG0005333	-5603	-5608.01	5.01
EOG0003290	-5065.13	-5070.16	5.03
EOG0004512	-9717.13	-9722.16	5.03
EOG0004946	-2492.92	-2497.96	5.04
EOG0006972	-8523.87	-8528.92	5.05
EOG0003353	-4862.37	-4867.44	5.07
EOG0006202	-2602.81	-2607.88	5.07
EOG0003252	-2666.02	-2671.1	5.08
EOG0003074	-8349.94	-8355.03	5.09
EOG0006027	-2656.74	-2661.84	5.1
EOG0003670	-18559.3	-18564.4	5.1
EOG0004431	-4364.81	-4369.92	5.11
EOG0005074	-2805.87	-2810.98	5.11
EOG0003498	-5567.49	-5572.6	5.11
EOG0003263	-4414.46	-4419.58	5.12
EOG0003288	-8305.97	-8311.09	5.12
EOG0004680	-2798.83	-2803.98	5.15
EOG0005281	-3647.7	-3652.86	5.16
EOG0004953	-2229.18	-2234.34	5.16
EOG0005891	-3502.88	-3508.07	5.19
EOG0003572	-2425.87	-2431.06	5.19
EOG0006865	-8586.95	-8592.15	5.2
EOG0004964	-2259.46	-2264.7	5.24
EOG0005907	-5452.54	-5457.78	5.24
EOG0005165	-3777.7	-3782.94	5.24
EOG0006628	-5225.07	-5230.34	5.27
EOG0004115	-10708.1	-10713.4	5.3
EOG0005554	-2637.77	-2643.07	5.3
EOG0004529	-12461.4	-12466.7	5.3
EOG0004323	-3005	-3010.31	5.31
EOG0003991	-9553.85	-9559.17	5.32
EOG0004146	-1615.34	-1620.66	5.32
EOG0004533	-6402.87	-6408.2	5.33
EOG0006550	-9022.17	-9027.51	5.34
EOG0005023	-1595.34	-1600.69	5.35
EOG0005851	-4927.78	-4933.13	5.35
EOG0004369	-7218.81	-7224.17	5.36
EOG0003401	-6935.87	-6941.23	5.36
EOG0004654	-9084.95	-9090.32	5.37
EOG0003424	-10011.5	-10016.9	5.4
EOG0004987	-6214.62	-6220.02	5.4
EOG0006668	-8526.93	-8532.37	5.44
EOG0005809	-1652.24	-1657.73	5.49
EOG0005397	-3890.35	-3895.85	5.5
EOG0004519	-1823.46	-1828.97	5.51
EOG0006605	-2477.11	-2482.64	5.53
EOG0004878	-3671.17	-3676.71	5.54
EOG0004603	-7415.56	-7421.11	5.55
EOG0003102	-3512.33	-3517.88	5.55
EOG0006453	-9107.65	-9113.21	5.56
EOG0004854	-7488.84	-7494.41	5.57
EOG0005960	-7740.15	-7745.72	5.57
EOG0003885	-4273.71	-4279.29	5.58
EOG0003233	-7229.25	-7234.89	5.64
EOG0005325	-3257	-3262.65	5.65
EOG0004326	-6087.01	-6092.69	5.68
EOG0006673	-4649.67	-4655.36	5.69
EOG0004256	-6840.78	-6846.48	5.7
EOG0006195	-12130.3	-12136	5.7
EOG0003227	-11454.3	-11460	5.7
EOG0003776	-8257.58	-8263.29	5.71
EOG0005277	-1445.48	-1451.2	5.72
EOG0004175	-8083.29	-8089.02	5.73
EOG0004637	-4916.97	-4922.71	5.74
EOG0006702	-3601.52	-3607.27	5.75
EOG0005687	-6532.03	-6537.78	5.75
EOG0005939	-1620.98	-1626.74	5.76
EOG0006775	-6431.57	-6437.33	5.76
EOG0004405	-5989.04	-5994.81	5.77
EOG0006364	-2297.38	-2303.16	5.78
EOG0005685	-5161.63	-5167.41	5.78
EOG0005002	-5187.13	-5192.92	5.79
EOG0005664	-8286.77	-8292.58	5.81
EOG0006857	-9709.69	-9715.5	5.81
EOG0005881	-8284.88	-8290.71	5.83
EOG0003769	-1382.73	-1388.57	5.84
EOG0003013	-5169.14	-5175	5.86
EOG0005835	-6714.8	-6720.66	5.86
EOG0004546	-6781.31	-6787.17	5.86
EOG0003631	-7794.61	-7800.49	5.88
EOG0006824	-5587.05	-5592.94	5.89
EOG0003581	-1888.5	-1894.39	5.89
EOG0004844	-3836.85	-3842.75	5.9
EOG0004293	-7191.73	-7197.63	5.9
EOG0003569	-5988.52	-5994.44	5.92
EOG0003947	-3950.03	-3955.95	5.92
EOG0003429	-4914.2	-4920.15	5.95
EOG0003765	-5795.68	-5801.63	5.95
EOG0004430	-4946.43	-4952.39	5.96
EOG0006490	-3970.45	-3976.41	5.96
EOG0006419	-2676.87	-2682.84	5.97
EOG0006007	-7991.62	-7997.6	5.98
EOG0004576	-17474.2	-17480.2	6
EOG0006950	-11156.9	-11162.9	6
EOG0003577	-10014	-10020	6
EOG0004488	-7537.89	-7543.92	6.03
EOG0003473	-2582.42	-2588.51	6.09
EOG0003951	-4926.64	-4932.74	6.1
EOG0003961	-5592.44	-5598.58	6.14
EOG0006831	-1975.58	-1981.75	6.17
EOG0006530	-3457.71	-3463.88	6.17
EOG0004109	-5224.87	-5231.04	6.17
EOG0006599	-9879.78	-9885.95	6.17
EOG0004334	-12678.7	-12684.9	6.2
EOG0006386	-12649	-12655.2	6.2
EOG0003094	-10843.5	-10849.7	6.2
EOG0004746	-6778.09	-6784.3	6.21
EOG0004510	-2869.74	-2875.98	6.24
EOG0006229	-8061.11	-8067.35	6.24
EOG0005463	-2741.91	-2748.16	6.25
EOG0003920	-745.558	-751.818	6.26
EOG0006403	-6648.32	-6654.58	6.26
EOG0003203	-1035.37	-1041.65	6.28
EOG0003909	-14860.6	-14866.9	6.3
EOG0003177	-6214.77	-6221.08	6.31
EOG0003535	-4669.21	-4675.52	6.31
EOG0005720	-5180.35	-5186.68	6.33
EOG0005793	-8531.68	-8538.01	6.33
EOG0003644	-7745.19	-7751.53	6.34
EOG0005159	-5447.31	-5453.7	6.39
EOG0003031	-11019.2	-11025.6	6.4
EOG0003908	-4708.78	-4715.18	6.4
EOG0004415	-12115.8	-12122.2	6.4
EOG0005020	-5081.66	-5088.07	6.41
EOG0004776	-3166.57	-3172.99	6.42
EOG0006848	-5458.85	-5465.27	6.42
EOG0006151	-6042.76	-6049.19	6.43
EOG0006666	-7144.21	-7150.65	6.44
EOG0004258	-7123.99	-7130.46	6.47
EOG0006249	-4422.08	-4428.56	6.48
EOG0004432	-14582.3	-14588.8	6.5
EOG0003604	-12231.5	-12238	6.5
EOG0003639	-1903.21	-1909.73	6.52
EOG0003158	-5371.87	-5378.41	6.54
EOG0005366	-6894.64	-6901.19	6.55
EOG0004570	-7183.22	-7189.77	6.55
EOG0004678	-3741.81	-3748.36	6.55
EOG0006958	-2783.09	-2789.65	6.56
EOG0006878	-9991.52	-9998.09	6.57
EOG0006382	-896.993	-903.572	6.579
EOG0005912	-5795.29	-5801.87	6.58
EOG0003304	-4718.55	-4725.15	6.6
EOG0006898	-8445.03	-8451.64	6.61
EOG0006525	-7660.6	-7667.22	6.62
EOG0004286	-8081.88	-8088.5	6.62
EOG0006003	-8658.35	-8665.01	6.66
EOG0006306	-4664.77	-4671.44	6.67
EOG0006780	-3149.32	-3155.99	6.67
EOG0003363	-2900.51	-2907.19	6.68
EOG0003283	-3795.69	-3802.38	6.69
EOG0006879	-2462.75	-2469.45	6.7
EOG0005657	-10437.5	-10444.2	6.7
EOG0004060	-11557.9	-11564.6	6.7
EOG0005392	-5353.85	-5360.57	6.72
EOG0003001	-7872.28	-7879.01	6.73
EOG0004914	-8757.03	-8763.77	6.74
EOG0006949	-3110.7	-3117.45	6.75
EOG0006354	-5459.52	-5466.29	6.77
EOG0003901	-9144.38	-9151.16	6.78
EOG0006312	-2937.56	-2944.35	6.79
EOG0003335	-7605.55	-7612.35	6.8
EOG0006304	-10238.9	-10245.7	6.8
EOG0005227	-3414.49	-3421.3	6.81
EOG0003030	-2297.14	-2303.99	6.85
EOG0003938	-4828.07	-4834.92	6.85
EOG0005235	-5842.91	-5849.77	6.86
EOG0004500	-7350.87	-7357.74	6.87
EOG0004006	-6790.38	-6797.25	6.87
EOG0004886	-5027.24	-5034.12	6.88
EOG0006817	-2990.13	-2997.02	6.89
EOG0004216	-8185.72	-8192.64	6.92
EOG0004011	-3980.81	-3987.74	6.93
EOG0004253	-2686.82	-2693.77	6.95
EOG0005534	-5384.95	-5391.92	6.97
EOG0005576	-9670.67	-9677.66	6.99
EOG0005568	-11817.3	-11824.3	7
EOG0006533	-10592.5	-10599.5	7
EOG0006445	-3582.97	-3590.02	7.05
EOG0003137	-2956.12	-2963.18	7.06
EOG0006080	-4388.41	-4395.47	7.06
EOG0003108	-7817	-7824.07	7.07
EOG0005092	-6583.71	-6590.78	7.07
EOG0004476	-2481.4	-2488.48	7.08
EOG0004009	-1203.45	-1210.54	7.09
EOG0003843	-3436.43	-3443.52	7.09
EOG0005140	-10027.1	-10034.2	7.1
EOG0006967	-8719.98	-8727.11	7.13
EOG0006248	-2552.68	-2559.83	7.15
EOG0006760	-2905.98	-2913.13	7.15
EOG0005049	-2545.6	-2552.77	7.17
EOG0003029	-3462.02	-3469.19	7.17
EOG0005953	-8832.22	-8839.42	7.2
EOG0004859	-10107.4	-10114.6	7.2
EOG0006267	-1775.97	-1783.23	7.26
EOG0003726	-3647.2	-3654.46	7.26
EOG0006801	-6035.21	-6042.5	7.29
EOG0005998	-6167.78	-6175.08	7.3
EOG0003309	-5052.42	-5059.73	7.31
EOG0006797	-5935.55	-5942.86	7.31
EOG0003247	-8913.85	-8921.17	7.32
EOG0004558	-2491.45	-2498.78	7.33
EOG0006790	-4284.42	-4291.78	7.36
EOG0004755	-6733.66	-6741.02	7.36
EOG0006422	-11997.5	-12004.9	7.4
EOG0003286	-12926.2	-12933.6	7.4
EOG0005412	-10927.1	-10934.5	7.4
EOG0006580	-6790.68	-6798.09	7.41
EOG0006345	-3756.61	-3764.02	7.41
EOG0005760	-2253.93	-2261.35	7.42
EOG0004052	-2298.9	-2306.32	7.42
EOG0004669	-7568.78	-7576.22	7.44
EOG0005920	-2907.2	-2914.66	7.46
EOG0006808	-5321.89	-5329.36	7.47
EOG0004643	-5267.29	-5274.78	7.49
EOG0004150	-9879.67	-9887.19	7.52
EOG0005362	-8247.69	-8255.23	7.54
EOG0006380	-6925.49	-6933.06	7.57
EOG0004745	-4684.14	-4691.72	7.58
EOG0006464	-2643.74	-2651.32	7.58
EOG0004188	-11433	-11440.6	7.6
EOG0004671	-7308.87	-7316.48	7.61
EOG0006505	-4964.31	-4971.92	7.61
EOG0003975	-7873.96	-7881.62	7.66
EOG0005269	-7441.48	-7449.17	7.69
EOG0004061	-10877.6	-10885.3	7.7
EOG0004467	-11525.2	-11532.9	7.7
EOG0005655	-7980.57	-7988.27	7.7
EOG0003274	-6336.6	-6344.35	7.75
EOG0003976	-6829.93	-6837.69	7.76
EOG0005596	-8100.5	-8108.26	7.76
EOG0003055	-4889.93	-4897.71	7.78
EOG0005618	-8420.44	-8428.25	7.81
EOG0005642	-4325.05	-4332.87	7.82
EOG0004709	-7554.64	-7562.46	7.82
EOG0005819	-9395.96	-9403.79	7.83
EOG0006892	-1489.3	-1497.15	7.85
EOG0003462	-5769.51	-5777.37	7.86
EOG0006516	-6719.94	-6727.81	7.87
EOG0004403	-4017.46	-4025.35	7.89
EOG0006387	-10685.2	-10693.1	7.9
EOG0004218	-5180.28	-5188.2	7.92
EOG0004741	-6130.56	-6138.49	7.93
EOG0004166	-8519.76	-8527.69	7.93
EOG0006744	-2747.17	-2755.11	7.94
EOG0003333	-6853.21	-6861.17	7.96
EOG0005162	-3848.5	-3856.48	7.98
EOG0003907	-3936.95	-3944.93	7.98
EOG0005824	-13053.3	-13061.3	8
EOG0005405	-2297.36	-2305.36	8
EOG0006320	-3826.06	-3834.06	8
EOG0004580	-1799.8	-1807.82	8.02
EOG0005086	-3313.09	-3321.14	8.05
EOG0004401	-5372.09	-5380.14	8.05
EOG0006969	-8171.05	-8179.14	8.09
EOG0005932	-9496.91	-9505	8.09
EOG0006327	-1213.63	-1221.76	8.13
EOG0004898	-5755.43	-5763.56	8.13
EOG0006697	-6757.81	-6766	8.19
EOG0003894	-4101.95	-4110.14	8.19
EOG0004394	-24815.3	-24823.5	8.2
EOG0006194	-12538.3	-12546.5	8.2
EOG0004065	-9417.5	-9425.74	8.24
EOG0005670	-5203.51	-5211.85	8.34
EOG0003804	-5958.18	-5966.56	8.38
EOG0005502	-6214.33	-6222.72	8.39
EOG0006876	-15271.6	-15280	8.4
EOG0006774	-3100.07	-3108.48	8.41
EOG0005273	-1849.68	-1858.11	8.43
EOG0004219	-6639.67	-6648.11	8.44
EOG0006700	-4428.36	-4436.84	8.48
EOG0005068	-4816.19	-4824.68	8.49
EOG0004791	-10381.5	-10390	8.5
EOG0006056	-14061	-14069.5	8.5
EOG0004259	-6443.89	-6452.41	8.52
EOG0005337	-7347.46	-7356	8.54
EOG0003175	-7657.06	-7665.61	8.55
EOG0004449	-5374.42	-5382.97	8.55
EOG0006470	-6663.58	-6672.13	8.55
EOG0003584	-2671.7	-2680.27	8.57
EOG0006281	-2177.35	-2185.92	8.57
EOG0005997	-11811.7	-11820.3	8.6
EOG0005008	-19408.5	-19417.1	8.6
EOG0005429	-4050.04	-4058.66	8.62
EOG0003766	-6911.21	-6919.86	8.65
EOG0006937	-4814.27	-4822.93	8.66
EOG0004311	-9647.74	-9656.41	8.67
EOG0003223	-9548.55	-9557.24	8.69
EOG0005141	-14467.4	-14476.1	8.7
EOG0004063	-10928.3	-10937	8.7
EOG0005492	-12782.3	-12791	8.7
EOG0004306	-7793.97	-7802.68	8.71
EOG0004660	-2229.98	-2238.71	8.73
EOG0004136	-10042.6	-10051.4	8.8
EOG0005398	-9654.98	-9663.79	8.81
EOG0003442	-8691.69	-8700.55	8.86
EOG0003757	-4368.27	-4377.14	8.87
EOG0003829	-9736.9	-9745.79	8.89
EOG0006086	-5998.05	-6006.95	8.9
EOG0003062	-13585.1	-13594	8.9
EOG0003523	-8427.42	-8436.35	8.93
EOG0005975	-5658.17	-5667.1	8.93
EOG0002957	-9677.44	-9686.38	8.94
EOG0005957	-5786.02	-5794.97	8.95
EOG0006874	-4973.03	-4982	8.97
EOG0006537	-3252.12	-3261.11	8.99
EOG0005742	-13416.7	-13425.7	9
EOG0006481	-20975.3	-20984.3	9
EOG0006643	-4115.9	-4124.9	9
EOG0006534	-4011.07	-4020.09	9.02
EOG0004158	-2276.89	-2285.93	9.04
EOG0005562	-9930.82	-9939.87	9.05
EOG0003964	-4089.18	-4098.28	9.1
EOG0004803	-10043.8	-10052.9	9.1
EOG0005327	-13664.3	-13673.4	9.1
EOG0004586	-19443.1	-19452.2	9.1
EOG0005411	-5730.21	-5739.35	9.14
EOG0004909	-4375.66	-4384.81	9.15
EOG0004511	-2689.45	-2698.61	9.16
EOG0003781	-3167.21	-3176.39	9.18
EOG0004623	-5587.12	-5596.3	9.18
EOG0005738	-5844.73	-5853.92	9.19
EOG0003389	-10185.6	-10194.8	9.2
EOG0006770	-20001.3	-20010.5	9.2
EOG0004355	-4154.03	-4163.25	9.22
EOG0006440	-9550.5	-9559.76	9.26
EOG0003831	-4577.74	-4587	9.26
EOG0006650	-9657.07	-9666.34	9.27
EOG0003173	-12008.7	-12018	9.3
EOG0005531	-13148.9	-13158.2	9.3
EOG0003647	-1741.24	-1750.56	9.32
EOG0006014	-8814.12	-8823.48	9.36
EOG0006391	-5061.02	-5070.4	9.38
EOG0006739	-4462.24	-4471.62	9.38
EOG0005040	-5107.58	-5116.96	9.38
EOG0003576	-4586.83	-4596.22	9.39
EOG0005637	-25048.2	-25057.6	9.4
EOG0003289	-5724.75	-5734.16	9.41
EOG0005570	-4801.07	-4810.48	9.41
EOG0003379	-7135.03	-7144.46	9.43
EOG0004786	-3453.19	-3462.63	9.44
EOG0003666	-16448.9	-16458.4	9.5
EOG0005462	-9437.59	-9447.13	9.54
EOG0003928	-2905.77	-2915.32	9.55
EOG0006401	-10772.2	-10781.8	9.6
EOG0006308	-14588.7	-14598.3	9.6
EOG0004748	-10031.4	-10041	9.6
EOG0006953	-8912.42	-8922.11	9.69
EOG0003709	-8427.25	-8436.99	9.74
EOG0006400	-4475.64	-4485.38	9.74
EOG0004149	-8408.68	-8418.43	9.75
EOG0006618	-3078.43	-3088.2	9.77
EOG0005628	-6255.83	-6265.6	9.77
EOG0006625	-6134.17	-6143.96	9.79
EOG0006096	-3654.71	-3664.52	9.81
EOG0006854	-3781.79	-3791.6	9.81
EOG0004739	-3421.71	-3431.54	9.83
EOG0003134	-4037.16	-4047.05	9.89
EOG0006381	-2563.8	-2573.75	9.95
EOG0003499	-3245.53	-3255.48	9.95
EOG0003296	-7593.21	-7603.16	9.95
EOG0005999	-5163.31	-5173.31	10
EOG0003844	-11615.9	-11625.9	10
EOG0004265	-4726.23	-4736.29	10.06
EOG0005979	-4095.05	-4105.15	10.1
EOG0003405	-10966.5	-10976.6	10.1
EOG0006042	-16345.3	-16355.4	10.1
EOG0005319	-13284.9	-13295	10.1
EOG0004773	-2648.88	-2659	10.12
EOG0003255	-7619.87	-7630	10.13
EOG0006373	-10737.7	-10747.9	10.2
EOG0003053	-10545	-10555.2	10.2
EOG0004371	-8841.81	-8852.03	10.22
EOG0004856	-4401.56	-4411.8	10.24
EOG0005667	-17333.5	-17343.8	10.3
EOG0003555	-4404.65	-4414.97	10.32
EOG0006347	-7327.64	-7337.99	10.35
EOG0006017	-5122.67	-5133.03	10.36
EOG0006559	-5331.66	-5342.02	10.36
EOG0005431	-4238.06	-4248.45	10.39
EOG0006529	-3963.03	-3973.43	10.4
EOG0006866	-3450.47	-3460.87	10.4
EOG0003645	-18272	-18282.4	10.4
EOG0003734	-5772.09	-5782.55	10.46
EOG0006939	-11054.2	-11064.7	10.5
EOG0003192	-10062.3	-10072.8	10.5
EOG0006063	-2780.46	-2791.01	10.55
EOG0003383	-12608.4	-12619	10.6
EOG0003758	-12278.3	-12289	10.7
EOG0004108	-4199.57	-4210.27	10.7
EOG0003467	-2430.98	-2441.73	10.75
EOG0005022	-3940.93	-3951.69	10.76
EOG0004999	-4854.15	-4864.91	10.76
EOG0003161	-7111.18	-7121.96	10.78
EOG0003155	-13089.9	-13100.7	10.8
EOG0005314	-4017.25	-4028.07	10.82
EOG0005503	-6571.56	-6582.42	10.86
EOG0003355	-4842.72	-4853.61	10.89
EOG0005815	-12009.3	-12020.2	10.9
EOG0003225	-3784.2	-3795.12	10.92
EOG0003808	-4493.65	-4504.61	10.96
EOG0003587	-6531.45	-6542.41	10.96
EOG0006157	-8649.82	-8660.87	11.05
EOG0006734	-4956.44	-4967.54	11.1
EOG0005491	-17196.3	-17207.4	11.1
EOG0003178	-9804.08	-9815.23	11.15
EOG0004094	-5837.83	-5848.98	11.15
EOG0004750	-11883.8	-11895	11.2
EOG0004194	-4644.48	-4655.7	11.22
EOG0004433	-8994.48	-9005.71	11.23
EOG0006350	-7072.61	-7083.85	11.24
EOG0006013	-9534.79	-9546.05	11.26
EOG0004762	-27617.8	-27629.1	11.3
EOG0003095	-1979.24	-1990.54	11.3
EOG0006637	-12047.9	-12059.2	11.3
EOG0005488	-3421.95	-3433.27	11.32
EOG0004825	-7688.25	-7699.58	11.33
EOG0005984	-4207.19	-4218.52	11.33
EOG0005070	-4946.97	-4958.31	11.34
EOG0005275	-7883.76	-7895.13	11.37
EOG0005926	-7059.45	-7070.82	11.37
EOG0006040	-7213.5	-7224.88	11.38
EOG0003578	-5961.94	-5973.33	11.39
EOG0003050	-4881.39	-4892.8	11.41
EOG0003154	-5628.31	-5639.74	11.43
EOG0004912	-4083.34	-4094.77	11.43
EOG0004667	-12742.6	-12754.1	11.5
EOG0005294	-12832.5	-12844	11.5
EOG0005817	-5799.39	-5810.89	11.5
EOG0003945	-2399.86	-2411.37	11.51
EOG0004609	-9055.08	-9066.59	11.51
EOG0006789	-5756.25	-5767.76	11.51
EOG0005312	-7312.76	-7324.31	11.55
EOG0005477	-5207.45	-5219.04	11.59
EOG0005060	-16594.9	-16606.5	11.6
EOG0004046	-9109.87	-9121.49	11.62
EOG0004937	-9774.53	-9786.16	11.63
EOG0004487	-2840.78	-2852.41	11.63
EOG0006199	-10107.2	-10118.9	11.7
EOG0006358	-11641.6	-11653.3	11.7
EOG0005448	-10121.3	-10133	11.7
EOG0003893	-12079	-12090.7	11.7
EOG0004480	-1439.12	-1450.89	11.77
EOG0006002	-4285.2	-4296.99	11.79
EOG0005911	-6700.4	-6712.2	11.8
EOG0003534	-4533.09	-4544.92	11.83
EOG0006602	-7652.1	-7663.97	11.87
EOG0004702	-8950.56	-8962.45	11.89
EOG0005813	-17164.6	-17176.5	11.9
EOG0003089	-9980.93	-9992.86	11.93
EOG0005987	-6989.79	-7001.76	11.97
EOG0006091	-3120.76	-3132.74	11.98
EOG0004130	-3262.66	-3274.68	12.02
EOG0004747	-9028.9	-9040.96	12.06
EOG0005234	-5982.14	-5994.2	12.06
EOG0004412	-1878.65	-1890.81	12.16
EOG0006929	-5679.17	-5691.33	12.16
EOG0006147	-8547.27	-8559.43	12.16
EOG0005952	-4637.22	-4649.38	12.16
EOG0005936	-3316.29	-3328.46	12.17
EOG0005143	-8255.18	-8267.35	12.17
EOG0005302	-1188.63	-1200.82	12.19
EOG0005443	-11869.7	-11881.9	12.2
EOG0006258	-19275.5	-19287.7	12.2
EOG0004527	-13056	-13068.2	12.2
EOG0004998	-3929.31	-3941.58	12.27
EOG0004597	-9610.01	-9622.29	12.28
EOG0004661	-11436.1	-11448.4	12.3
EOG0006343	-10951.5	-10963.8	12.3
EOG0003444	-10028.1	-10040.4	12.3
EOG0004674	-13485.4	-13497.7	12.3
EOG0006644	-5535.01	-5547.34	12.33
EOG0004173	-7801.78	-7814.12	12.34
EOG0005660	-9215.83	-9228.18	12.35
EOG0005279	-3530.76	-3543.14	12.38
EOG0006047	-8910.49	-8922.89	12.4
EOG0003787	-7123.66	-7136.12	12.46
EOG0004691	-9909.59	-9922.09	12.5
EOG0004881	-10878.9	-10891.4	12.5
EOG0006238	-13918.7	-13931.2	12.5
EOG0003929	-11709.5	-11722	12.5
EOG0004536	-13150.6	-13163.1	12.5
EOG0003953	-10566.5	-10579	12.5
EOG0003468	-7244.42	-7256.93	12.51
EOG0004980	-4801.51	-4814.03	12.52
EOG0006521	-8194.12	-8206.65	12.53
EOG0005559	-1885.89	-1898.43	12.54
EOG0006889	-9545.88	-9558.44	12.56
EOG0005401	-13406.1	-13418.7	12.6
EOG0006624	-14786.8	-14799.4	12.6
EOG0002967	-3908.58	-3921.24	12.66
EOG0004819	-11243.1	-11255.8	12.7
EOG0006845	-5860.31	-5873.01	12.7
EOG0003472	-5333.46	-5346.16	12.7
EOG0002977	-10382.7	-10395.5	12.8
EOG0004302	-7479.58	-7492.38	12.8
EOG0005538	-9211.73	-9224.57	12.84
EOG0005144	-9203.89	-9216.76	12.87
EOG0003276	-10736.4	-10749.3	12.9
EOG0003966	-12367.1	-12380	12.9
EOG0004083	-6544.14	-6557.05	12.91
EOG0006541	-4053.18	-4066.12	12.94
EOG0005383	-5742.76	-5755.72	12.96
EOG0003546	-12003.9	-12016.9	13
EOG0006287	-6836.39	-6849.39	13
EOG0005910	-12272.7	-12285.7	13
EOG0005795	-9507.79	-9520.81	13.02
EOG0006113	-3001.56	-3014.67	13.11
EOG0003005	-2521.59	-2534.78	13.19
EOG0003210	-4184.91	-4198.11	13.2
EOG0004995	-9020.25	-9033.47	13.22
EOG0006563	-6305.34	-6318.56	13.22
EOG0003905	-5898.4	-5911.69	13.29
EOG0005084	-6414.74	-6428.03	13.29
EOG0004138	-8096.44	-8109.74	13.3
EOG0006172	-6636.08	-6649.44	13.36
EOG0004700	-9093.53	-9106.9	13.37
EOG0005139	-4989.71	-5003.1	13.39
EOG0004976	-10103.6	-10117	13.4
EOG0005380	-6356.51	-6369.91	13.4
EOG0003971	-12495.6	-12509	13.4
EOG0003243	-5572.67	-5586.11	13.44
EOG0006665	-6645.15	-6658.59	13.44
EOG0004658	-3263.27	-3276.73	13.46
EOG0003680	-12029.9	-12043.4	13.5
EOG0006005	-14598.8	-14612.3	13.5
EOG0003414	-3802.18	-3815.7	13.52
EOG0003554	-9314.23	-9327.75	13.52
EOG0005663	-8917.91	-8931.44	13.53
EOG0004222	-3481.72	-3495.27	13.55
EOG0004567	-5459.34	-5472.92	13.58
EOG0005748	-20497.7	-20511.3	13.6
EOG0004992	-8117.87	-8131.47	13.6
EOG0004607	-4876.56	-4890.17	13.61
EOG0003531	-7882.73	-7896.37	13.64
EOG0004811	-7717.31	-7730.99	13.68
EOG0003208	-5821.42	-5835.12	13.7
EOG0005684	-6111.55	-6125.25	13.7
EOG0003066	-6685.14	-6698.84	13.7
EOG0004518	-4951.15	-4964.87	13.72
EOG0006088	-6254.76	-6268.49	13.73
EOG0003842	-6120.26	-6134.17	13.91
EOG0005873	-7750.96	-7764.94	13.98
EOG0004203	-14831.7	-14845.7	14
EOG0005072	-10157.4	-10171.4	14
EOG0006198	-10723.4	-10737.4	14
EOG0006961	-5360.02	-5374.04	14.02
EOG0005863	-3767.34	-3781.37	14.03
EOG0005256	-3242.22	-3256.25	14.03
EOG0004961	-9660	-9674.06	14.06
EOG0006316	-10269.1	-10283.2	14.1
EOG0005248	-22422.4	-22436.6	14.2
EOG0003870	-12288.2	-12302.4	14.2
EOG0003174	-6005.31	-6019.56	14.25
EOG0005506	-7159.37	-7173.63	14.26
EOG0006725	-5878.4	-5892.75	14.35
EOG0006474	-6669.29	-6683.71	14.42
EOG0003624	-10668.9	-10683.4	14.5
EOG0005441	-8618.38	-8632.89	14.51
EOG0003484	-9847.07	-9861.64	14.57
EOG0004720	-8451.3	-8465.92	14.62
EOG0004442	-8327.73	-8342.36	14.63
EOG0006571	-7435.38	-7450.02	14.64
EOG0005052	-5916.61	-5931.26	14.65
EOG0006203	-15385.1	-15399.8	14.7
EOG0006459	-14898.2	-14912.9	14.7
EOG0006538	-11260.5	-11275.2	14.7
EOG0003359	-3033.92	-3048.65	14.73
EOG0003111	-5794.6	-5809.35	14.75
EOG0003595	-8613.77	-8628.54	14.77
EOG0004434	-3129.09	-3143.91	14.82
EOG0003458	-9258.54	-9273.37	14.83
EOG0003775	-7159.13	-7173.99	14.86
EOG0003663	-16270.7	-16285.6	14.9
EOG0005933	-5474.89	-5489.82	14.93
EOG0005124	-4849.1	-4864.17	15.07
EOG0003122	-6565.2	-6580.28	15.08
EOG0004843	-11479.9	-11495	15.1
EOG0004045	-5017.94	-5033.08	15.14
EOG0003725	-5046.26	-5061.41	15.15
EOG0003153	-4375.16	-4390.33	15.17
EOG0004303	-4393.49	-4408.66	15.17
EOG0005053	-11000.9	-11016.1	15.2
EOG0004137	-5295.9	-5311.16	15.26
EOG0006757	-4090.78	-4106.08	15.3
EOG0003955	-4725.47	-4740.81	15.34
EOG0003750	-15338.4	-15353.8	15.4
EOG0003759	-11934.3	-11949.7	15.4
EOG0005780	-7149.27	-7164.71	15.44
EOG0006720	-6325.83	-6341.35	15.52
EOG0006597	-10784.2	-10799.8	15.6
EOG0006473	-9290.14	-9305.75	15.61
EOG0006766	-6043.22	-6058.86	15.64
EOG0005700	-9385.1	-9400.75	15.65
EOG0003882	-4550.27	-4565.94	15.67
EOG0005250	-10291.6	-10307.3	15.7
EOG0003603	-13941.9	-13957.6	15.7
EOG0003735	-5769.74	-5785.46	15.72
EOG0002956	-5821.35	-5837.14	15.79
EOG0006186	-4174.18	-4190.13	15.95
EOG0006103	-5733.33	-5749.28	15.95
EOG0005640	-13202.6	-13218.6	16
EOG0003906	-5897.18	-5913.22	16.04
EOG0003494	-6377.58	-6393.63	16.05
EOG0003704	-12091.3	-12107.4	16.1
EOG0005536	-10188.4	-10204.5	16.1
EOG0005013	-12464.3	-12480.4	16.1
EOG0005437	-6894.17	-6910.27	16.1
EOG0005230	-9554.93	-9571.1	16.17
EOG0003216	-9563	-9579.18	16.18
EOG0005941	-10938.2	-10954.4	16.2
EOG0005246	-2598.51	-2614.79	16.28
EOG0003277	-12609.9	-12626.2	16.3
EOG0005342	-2689.8	-2706.11	16.31
EOG0004232	-4002.06	-4018.41	16.35
EOG0006888	-7052.16	-7068.52	16.36
EOG0005208	-10951.6	-10968	16.4
EOG0006631	-6813.1	-6829.53	16.43
EOG0003822	-9644.87	-9661.34	16.47
EOG0004936	-9821.51	-9837.99	16.48
EOG0004278	-8742.36	-8758.84	16.48
EOG0004901	-13470.5	-13487	16.5
EOG0004877	-6505.56	-6522.09	16.53
EOG0003020	-1619.15	-1635.74	16.59
EOG0005198	-11619.3	-11635.9	16.6
EOG0004552	-6274.12	-6290.79	16.67
EOG0004526	-9311.62	-9328.3	16.68
EOG0004892	-17624.8	-17641.5	16.7
EOG0005211	-5042.52	-5059.29	16.77
EOG0004452	-9039.53	-9056.34	16.81
EOG0006621	-7313.07	-7330.01	16.94
EOG0004618	-6712.78	-6729.84	17.06
EOG0005278	-10396.7	-10413.9	17.2
EOG0005115	-12334.9	-12352.1	17.2
EOG0002989	-6830.81	-6848.09	17.28
EOG0003785	-8013.86	-8031.16	17.3
EOG0003469	-7585.47	-7602.78	17.31
EOG0006077	-4376.5	-4393.88	17.38
EOG0004354	-10070	-10087.4	17.4
EOG0006208	-14881.8	-14899.2	17.4
EOG0004325	-5877.18	-5894.62	17.44
EOG0004863	-3547.37	-3564.83	17.46
EOG0003724	-6828.82	-6846.28	17.46
EOG0003515	-10299.1	-10316.6	17.5
[truncated: 223 more rows]

## Sheet: T1-T3
Yan et al.	Additional file 2
Gene	T1	T3	ΔpLi
EOG0003991	-9553.85	-9447.33	-106.52
EOG0006921	-11392.3	-11362.6	-29.7
EOG0003559	-5237.99	-5211.06	-26.93
EOG0003977	-6685.83	-6660.1	-25.73
EOG0003950	-11971.8	-11947.3	-24.5
EOG0003544	-4017.15	-3994.59	-22.56
EOG0003388	-3857.42	-3835.8	-21.62
EOG0003457	-4532.82	-4511.95	-20.87
EOG0004948	-6877.11	-6857.83	-19.28
EOG0004210	-7856.54	-7838.16	-18.38
EOG0004236	-3666.3	-3648.04	-18.26
EOG0004834	-4980.12	-4961.87	-18.25
EOG0005592	-2860.56	-2843.41	-17.15
EOG0004364	-6896.93	-6880.68	-16.25
EOG0003958	-12509.2	-12493.3	-15.9
EOG0006562	-8578.13	-8562.28	-15.85
EOG0003635	-9557.02	-9542.41	-14.61
EOG0003527	-11842.8	-11828.4	-14.4
EOG0006977	-22092.1	-22077.7	-14.4
EOG0004783	-8518.08	-8504.61	-13.47
EOG0005288	-1318.35	-1305.09	-13.26
EOG0006629	-4271.67	-4258.69	-12.98
EOG0003017	-5152.28	-5139.33	-12.95
EOG0006933	-11230.4	-11217.7	-12.7
EOG0005844	-9427.17	-9414.87	-12.3
EOG0005065	-1259.84	-1247.55	-12.29
EOG0005571	-5100.31	-5088.1	-12.21
EOG0006217	-6463.92	-6452.08	-11.84
EOG0005629	-12828.7	-12816.9	-11.8
EOG0006451	-14957.6	-14945.9	-11.7
EOG0006406	-3508.28	-3496.68	-11.6
EOG0004075	-6506.46	-6494.94	-11.52
EOG0004388	-5600.74	-5589.25	-11.49
EOG0005379	-7758.31	-7746.96	-11.35
EOG0005677	-17205.8	-17194.6	-11.2
EOG0003850	-10122.8	-10111.8	-11
EOG0003803	-5196	-5185.08	-10.92
EOG0005497	-2364.04	-2353.26	-10.78
EOG0003995	-9007.46	-8996.72	-10.74
EOG0006022	-9766.1	-9755.53	-10.57
EOG0003493	-5218.06	-5207.51	-10.55
EOG0003670	-18559.3	-18548.8	-10.5
EOG0004307	-5750.35	-5739.92	-10.43
EOG0006125	-12689.9	-12679.5	-10.4
EOG0005242	-5364.98	-5354.69	-10.29
EOG0005185	-8752.1	-8742.02	-10.08
EOG0004477	-4781.18	-4771.41	-9.77
EOG0004971	-13304.6	-13294.9	-9.7
EOG0004636	-7455.58	-7445.88	-9.7
EOG0003627	-5549.14	-5539.49	-9.65
EOG0003272	-8064.27	-8054.74	-9.53
EOG0006805	-5427.55	-5418.26	-9.29
EOG0003404	-4305.07	-4295.97	-9.1
EOG0006841	-6578.74	-6569.71	-9.03
EOG0003399	-10077.3	-10068.4	-8.9
EOG0005329	-9672.62	-9663.79	-8.83
EOG0006275	-3855.11	-3846.35	-8.76
EOG0003548	-6437.83	-6429.19	-8.64
EOG0004782	-6993.94	-6985.35	-8.59
EOG0004484	-4243.25	-4234.72	-8.53
EOG0003819	-7197.78	-7189.27	-8.51
EOG0006411	-10071.1	-10062.8	-8.3
EOG0006815	-2516.94	-2508.64	-8.3
EOG0002986	-4934.04	-4925.76	-8.28
EOG0006371	-8090.44	-8082.17	-8.27
EOG0005348	-6309.32	-6301.09	-8.23
EOG0004192	-9574.21	-9565.98	-8.23
EOG0005452	-11416.2	-11408.4	-7.8
EOG0006907	-4942.71	-4935.09	-7.62
EOG0006365	-2238.87	-2231.44	-7.43
EOG0004395	-7463.13	-7455.73	-7.4
EOG0005567	-5301.94	-5294.55	-7.39
EOG0006639	-3023.69	-3016.39	-7.3
EOG0006150	-6403.36	-6396.06	-7.3
EOG0006210	-7186.87	-7179.64	-7.23
EOG0006579	-4377.59	-4370.38	-7.21
EOG0004174	-1653.72	-1646.66	-7.06
EOG0006835	-5021.39	-5014.36	-7.03
EOG0003116	-4197.27	-4190.28	-6.99
EOG0004649	-7976.32	-7969.41	-6.91
EOG0004555	-6404.63	-6397.79	-6.84
EOG0004979	-10595.1	-10588.3	-6.8
EOG0006716	-4802.74	-4796.04	-6.7
EOG0004187	-2065.36	-2058.74	-6.62
EOG0004014	-11747	-11740.4	-6.6
EOG0005322	-13810.8	-13804.2	-6.6
EOG0006904	-2073.02	-2066.54	-6.48
EOG0005350	-1751.83	-1745.35	-6.48
EOG0006434	-2916.83	-2910.4	-6.43
EOG0003851	-18521	-18514.6	-6.4
EOG0004529	-12461.4	-12455	-6.4
EOG0003660	-1785	-1778.64	-6.36
EOG0003403	-3621.72	-3615.36	-6.36
EOG0006914	-8135.81	-8129.52	-6.29
EOG0006045	-3052.62	-3046.34	-6.28
EOG0006718	-4223.73	-4217.45	-6.28
EOG0004116	-3581.04	-3574.79	-6.25
EOG0005391	-3401.76	-3395.51	-6.25
EOG0005702	-5070.69	-5064.51	-6.18
EOG0004916	-6278.12	-6271.98	-6.14
EOG0003746	-3249.84	-3243.73	-6.11
EOG0006837	-2377.83	-2371.78	-6.05
EOG0004384	-8072.18	-8066.17	-6.01
EOG0004164	-1788.01	-1782	-6.01
EOG0006155	-7223.74	-7217.74	-6
EOG0003508	-5283.49	-5277.49	-6
EOG0006166	-3902.76	-3896.76	-6
EOG0005247	-7573.48	-7567.54	-5.94
EOG0005851	-4927.78	-4921.84	-5.94
EOG0004985	-2170.46	-2164.63	-5.83
EOG0005800	-1884.2	-1878.38	-5.82
EOG0005156	-1377.41	-1371.6	-5.81
EOG0004719	-2191.41	-2185.61	-5.8
EOG0006901	-5719.19	-5713.41	-5.78
EOG0006955	-4899.75	-4893.98	-5.77
EOG0004095	-7634.07	-7628.32	-5.75
EOG0003872	-3544.4	-3538.67	-5.73
EOG0005223	-5571.33	-5565.61	-5.72
EOG0005213	-2244.7	-2238.98	-5.72
EOG0003877	-10472.2	-10466.5	-5.7
EOG0003274	-6336.6	-6330.9	-5.7
EOG0004797	-1374.98	-1369.35	-5.63
EOG0004949	-1860.74	-1855.11	-5.63
EOG0004316	-10700.3	-10694.7	-5.6
EOG0004781	-2304.52	-2298.96	-5.56
EOG0004020	-5446.5	-5440.95	-5.55
EOG0005108	-6812.79	-6807.28	-5.51
EOG0003845	-4834.55	-4829.04	-5.51
EOG0005626	-5906.66	-5901.16	-5.5
EOG0004153	-5383.53	-5378.08	-5.45
EOG0003776	-8257.58	-8252.2	-5.38
EOG0006894	-8598.95	-8593.59	-5.36
EOG0005310	-9155.59	-9150.29	-5.3
EOG0006626	-3164.6	-3159.31	-5.29
EOG0005095	-5136.1	-5130.83	-5.27
EOG0004417	-4739.96	-4734.71	-5.25
EOG0004422	-5930.56	-5925.35	-5.21
EOG0005240	-9021.5	-9016.29	-5.21
EOG0005284	-10708.9	-10703.7	-5.2
EOG0004859	-10107.4	-10102.2	-5.2
EOG0006175	-3835.9	-3830.71	-5.19
EOG0006392	-5084.55	-5079.37	-5.18
EOG0005638	-14211.5	-14206.4	-5.1
EOG0006825	-13270.4	-13265.3	-5.1
EOG0003064	-4237.75	-4232.66	-5.09
EOG0003186	-2795.94	-2790.87	-5.07
EOG0005530	-5837.45	-5832.4	-5.05
EOG0004243	-8010.44	-8005.39	-5.05
EOG0003588	-5280.85	-5275.82	-5.03
EOG0005958	-10712.6	-10707.6	-5
EOG0005075	-14813.5	-14808.5	-5
EOG0005327	-13664.3	-13659.3	-5
EOG0003614	-5903.62	-5898.65	-4.97
EOG0005419	-1559.74	-1554.78	-4.96
EOG0006576	-4992.99	-4988.03	-4.96
EOG0003743	-7865.85	-7860.91	-4.94
EOG0004474	-6976.26	-6971.32	-4.94
EOG0003324	-3105.37	-3100.43	-4.94
EOG0005961	-2813.73	-2808.81	-4.92
EOG0004888	-10885.9	-10881	-4.9
EOG0004117	-3397.17	-3392.28	-4.89
EOG0004034	-4808.31	-4803.44	-4.87
EOG0005938	-9694.08	-9689.23	-4.85
EOG0005832	-8065.24	-8060.46	-4.78
EOG0004691	-9909.59	-9904.82	-4.77
EOG0004564	-4822.61	-4817.86	-4.75
EOG0005721	-8903.46	-8898.78	-4.68
EOG0005803	-5573.77	-5569.1	-4.67
EOG0006810	-5893.82	-5889.21	-4.61
EOG0004956	-6073.73	-6069.12	-4.61
EOG0003552	-2156.63	-2152.03	-4.6
EOG0005973	-5384.39	-5379.8	-4.59
EOG0003707	-3305	-3300.45	-4.55
EOG0004141	-2935.1	-2930.55	-4.55
EOG0006001	-3887.23	-3882.71	-4.52
EOG0003212	-10811.6	-10807.1	-4.5
EOG0004586	-19443.1	-19438.6	-4.5
EOG0006285	-3088.07	-3083.62	-4.45
EOG0005274	-3602.5	-3598.06	-4.44
EOG0006786	-2531.34	-2526.93	-4.41
EOG0004869	-1165.81	-1161.41	-4.4
EOG0005264	-11942.9	-11938.5	-4.4
EOG0006278	-12494.8	-12490.4	-4.4
EOG0006386	-12649	-12644.6	-4.4
EOG0004358	-3002.21	-2997.82	-4.39
EOG0004065	-9417.5	-9413.12	-4.38
EOG0004049	-11827.2	-11822.9	-4.3
EOG0006061	-12130.8	-12126.5	-4.3
EOG0005451	-937.721	-933.425	-4.296
EOG0004084	-6104.27	-6099.99	-4.28
EOG0006938	-4105.13	-4100.85	-4.28
EOG0003171	-3873.81	-3869.57	-4.24
EOG0003998	-6541.8	-6537.59	-4.21
EOG0003919	-4209.43	-4205.23	-4.2
EOG0006160	-5723.28	-5719.08	-4.2
EOG0004248	-2878.48	-2874.28	-4.2
EOG0003496	-6180.62	-6176.43	-4.19
EOG0005935	-2596.4	-2592.29	-4.11
EOG0003703	-1793.4	-1789.3	-4.1
EOG0004124	-5188.9	-5184.82	-4.08
EOG0005921	-7524.61	-7520.53	-4.08
EOG0005980	-3482.99	-3478.92	-4.07
EOG0006780	-3149.32	-3145.27	-4.05
EOG0004561	-2700.45	-2696.4	-4.05
EOG0005179	-654.722	-650.679	-4.043
EOG0003944	-6430.41	-6426.39	-4.02
EOG0005493	-2692.56	-2688.55	-4.01
EOG0005176	-1918.23	-1914.24	-3.99
EOG0006277	-4199.44	-4195.45	-3.99
EOG0005665	-3138.67	-3134.72	-3.95
EOG0003978	-4459.72	-4455.79	-3.93
EOG0005094	-4096.32	-4092.4	-3.92
EOG0004735	-3630.61	-3626.71	-3.9
EOG0006652	-2272.82	-2268.95	-3.87
EOG0006931	-9468.62	-9464.77	-3.85
EOG0005661	-5037.79	-5033.94	-3.85
EOG0003556	-7356.35	-7352.5	-3.85
EOG0005197	-8352.32	-8348.48	-3.84
EOG0006221	-3401.28	-3397.45	-3.83
EOG0004989	-8041.88	-8038.07	-3.81
EOG0005778	-3161.78	-3157.98	-3.8
EOG0004505	-5869.95	-5866.18	-3.77
EOG0005408	-6229.93	-6226.19	-3.74
EOG0004339	-3691.46	-3687.72	-3.74
EOG0003342	-1697.37	-1693.65	-3.72
EOG0003229	-11024.9	-11021.2	-3.7
EOG0003911	-2858.61	-2854.92	-3.69
EOG0006345	-3756.61	-3752.94	-3.67
EOG0004368	-2134.81	-2131.16	-3.65
EOG0005561	-8217.19	-8213.54	-3.65
EOG0004878	-3671.17	-3667.54	-3.63
EOG0006070	-10674.2	-10670.6	-3.6
EOG0004122	-6215.03	-6211.43	-3.6
EOG0004790	-9389.95	-9386.37	-3.58
EOG0006230	-2548.4	-2544.84	-3.56
EOG0004342	-5292.77	-5289.22	-3.55
EOG0006144	-3520.66	-3517.12	-3.54
EOG0003935	-4080.48	-4076.95	-3.53
EOG0006564	-3029.92	-3026.4	-3.52
EOG0005805	-5767.16	-5763.64	-3.52
EOG0003415	-8793.21	-8789.71	-3.5
EOG0006134	-7405.25	-7401.75	-3.5
EOG0004703	-5771.84	-5768.37	-3.47
EOG0006658	-2773.66	-2770.19	-3.47
EOG0003543	-3486.93	-3483.49	-3.44
EOG0003063	-1452.83	-1449.43	-3.4
EOG0004927	-6694.93	-6691.54	-3.39
EOG0005253	-2392.9	-2389.52	-3.38
EOG0006268	-3915.17	-3911.8	-3.37
EOG0003140	-2103.33	-2099.98	-3.35
EOG0004335	-8158.04	-8154.7	-3.34
EOG0003585	-7378.47	-7375.16	-3.31
EOG0006245	-3480.09	-3476.79	-3.3
EOG0003488	-3371.6	-3368.3	-3.3
EOG0006535	-3450.07	-3446.8	-3.27
EOG0006034	-4182.7	-4179.48	-3.22
EOG0005194	-13062.9	-13059.7	-3.2
EOG0005551	-3980.96	-3977.81	-3.15
EOG0005698	-3027.19	-3024.08	-3.11
EOG0004809	-10051	-10047.9	-3.1
EOG0006915	-14080.7	-14077.6	-3.1
EOG0004756	-2425.46	-2422.38	-3.08
EOG0003912	-8556.04	-8552.97	-3.07
EOG0003236	-6492.08	-6489.02	-3.06
EOG0005054	-4238.89	-4235.87	-3.02
EOG0005692	-2683.92	-2680.91	-3.01
EOG0006199	-10107.2	-10104.2	-3
EOG0004079	-6513.14	-6510.16	-2.98
EOG0006657	-3152.65	-3149.69	-2.96
EOG0004367	-5432.02	-5429.07	-2.95
EOG0006812	-5135.47	-5132.52	-2.95
EOG0005293	-1380.59	-1377.64	-2.95
EOG0003862	-1292.98	-1290.04	-2.94
EOG0003531	-7882.73	-7879.8	-2.93
EOG0006301	-2885.34	-2882.42	-2.92
EOG0003411	-2394.09	-2391.18	-2.91
EOG0003992	-6299.18	-6296.3	-2.88
EOG0005639	-2613.78	-2610.93	-2.85
EOG0004639	-2131.76	-2128.93	-2.83
EOG0003863	-3718.71	-3715.88	-2.83
EOG0005807	-5281.43	-5278.6	-2.83
EOG0005619	-2301.4	-2298.58	-2.82
EOG0004123	-2163.61	-2160.79	-2.82
EOG0004068	-7366.37	-7363.57	-2.8
EOG0003036	-1485.12	-1482.35	-2.77
EOG0006062	-4870.65	-4867.92	-2.73
EOG0006891	-4603.6	-4600.9	-2.7
EOG0004597	-9610.01	-9607.32	-2.69
EOG0004728	-4583.52	-4580.84	-2.68
EOG0003152	-6558.14	-6555.47	-2.67
EOG0005746	-5348.34	-5345.67	-2.67
EOG0005424	-8479.16	-8476.5	-2.66
EOG0005426	-4545.12	-4542.49	-2.63
EOG0004133	-3561.58	-3558.97	-2.61
EOG0003129	-3279.55	-3276.95	-2.6
EOG0005283	-9052.09	-9049.51	-2.58
EOG0006828	-4559.29	-4556.71	-2.58
EOG0003012	-3568.31	-3565.76	-2.55
EOG0003264	-7502.32	-7499.77	-2.55
EOG0006395	-4517.24	-4514.71	-2.53
EOG0006414	-2693.06	-2690.54	-2.52
EOG0005777	-10594.6	-10592.1	-2.5
EOG0006601	-3796.74	-3794.24	-2.5
EOG0004287	-7759.71	-7757.22	-2.49
EOG0004905	-2851.04	-2848.55	-2.49
EOG0003242	-3086.86	-3084.38	-2.48
EOG0005061	-5217.39	-5214.93	-2.46
EOG0006491	-3813.08	-3810.63	-2.45
EOG0005757	-4454.79	-4452.36	-2.43
EOG0006242	-1584.03	-1581.6	-2.43
EOG0005971	-7378.99	-7376.6	-2.39
EOG0006458	-2088.82	-2086.44	-2.38
EOG0003542	-5486.45	-5484.07	-2.38
EOG0005908	-5507.9	-5505.52	-2.38
EOG0006051	-2861.41	-2859.04	-2.37
EOG0004538	-5827.04	-5824.67	-2.37
EOG0003997	-6402.77	-6400.41	-2.36
EOG0004057	-2539.75	-2537.39	-2.36
EOG0006539	-1996.34	-1994.01	-2.33
EOG0005244	-4317.06	-4314.74	-2.32
EOG0005598	-4076.97	-4074.66	-2.31
EOG0004611	-6227.42	-6225.12	-2.3
EOG0006902	-12511.4	-12509.1	-2.3
EOG0006568	-7050.12	-7047.84	-2.28
EOG0006209	-1275.04	-1272.77	-2.27
EOG0004197	-2415.72	-2413.49	-2.23
EOG0003433	-8673.55	-8671.33	-2.22
EOG0003410	-3752.27	-3750.06	-2.21
EOG0006638	-7079.63	-7077.44	-2.19
EOG0003065	-1520.29	-1518.1	-2.19
EOG0006173	-5894.82	-5892.64	-2.18
EOG0005097	-5845.74	-5843.56	-2.18
EOG0004693	-2589.73	-2587.57	-2.16
EOG0005867	-4971.63	-4969.48	-2.15
EOG0004385	-2265.66	-2263.51	-2.15
EOG0003937	-3387.16	-3385.01	-2.15
EOG0005718	-5346.51	-5344.38	-2.13
EOG0005995	-1092.68	-1090.55	-2.13
EOG0005440	-3654.36	-3652.23	-2.13
EOG0003436	-2452.29	-2450.18	-2.11
EOG0006156	-7998.17	-7996.06	-2.11
EOG0003612	-1640.61	-1638.51	-2.1
EOG0003985	-9131.14	-9129.05	-2.09
EOG0002969	-6759.5	-6757.42	-2.08
EOG0006234	-2682.25	-2680.18	-2.07
EOG0006555	-3445.12	-3443.06	-2.06
EOG0006207	-3959.04	-3956.98	-2.06
EOG0005257	-4040.01	-4037.97	-2.04
EOG0006145	-4993.21	-4991.2	-2.01
EOG0003150	-13342.4	-13340.4	-2
EOG0003869	-4846.55	-4844.58	-1.97
EOG0005221	-2825.63	-2823.68	-1.95
EOG0003334	-769.479	-767.537	-1.942
EOG0004359	-5712.47	-5710.54	-1.93
EOG0006875	-3863.16	-3861.23	-1.93
EOG0006489	-2847.52	-2845.59	-1.93
EOG0004241	-2089.25	-2087.33	-1.92
EOG0004823	-5884	-5882.08	-1.92
EOG0005597	-1190.38	-1188.47	-1.91
EOG0004742	-2247.46	-2245.58	-1.88
EOG0004581	-2791.55	-2789.68	-1.87
EOG0005351	-7337.92	-7336.07	-1.85
EOG0003291	-3960.44	-3958.59	-1.85
EOG0004292	-6068.47	-6066.63	-1.84
EOG0004211	-2546.69	-2544.86	-1.83
EOG0005423	-6471.61	-6469.78	-1.83
EOG0003665	-6356.99	-6355.18	-1.81
EOG0005387	-6917.53	-6915.73	-1.8
EOG0005784	-2668.42	-2666.62	-1.8
EOG0006660	-2693.11	-2691.31	-1.8
EOG0003953	-10566.5	-10564.7	-1.8
EOG0003956	-1101.61	-1099.82	-1.79
EOG0004438	-7981.91	-7980.13	-1.78
EOG0006747	-3000.12	-2998.34	-1.78
EOG0004375	-4454.96	-4453.19	-1.77
EOG0006407	-2536.11	-2534.35	-1.76
EOG0004096	-3689.46	-3687.74	-1.72
EOG0005763	-1366.68	-1364.98	-1.7
EOG0005461	-5175.17	-5173.47	-1.7
EOG0005041	-4208.78	-4207.09	-1.69
EOG0006286	-3778.26	-3776.59	-1.67
EOG0006769	-8197.42	-8195.75	-1.67
EOG0006223	-1300.85	-1299.18	-1.67
EOG0005944	-7428.29	-7426.63	-1.66
EOG0004906	-4485.06	-4483.41	-1.65
EOG0004903	-3479.19	-3477.57	-1.62
EOG0004066	-1178.26	-1176.64	-1.62
EOG0003801	-1402.75	-1401.13	-1.62
EOG0005292	-6107.44	-6105.82	-1.62
EOG0006059	-2771.62	-2770.01	-1.61
EOG0003792	-10788	-10786.4	-1.6
EOG0005030	-11627.7	-11626.1	-1.6
EOG0004115	-10708.1	-10706.5	-1.6
EOG0005352	-17177.5	-17175.9	-1.6
EOG0005872	-3794.33	-3792.74	-1.59
EOG0002990	-5443.26	-5441.68	-1.58
EOG0006508	-4052.81	-4051.26	-1.55
EOG0004929	-2238.23	-2236.69	-1.54
EOG0006279	-2341.27	-2339.74	-1.53
EOG0004315	-2947.42	-2945.91	-1.51
EOG0003335	-7605.55	-7604.04	-1.51
EOG0006728	-11827.1	-11825.6	-1.5
EOG0003826	-2790.61	-2789.12	-1.49
EOG0003082	-4461.97	-4460.51	-1.46
EOG0003835	-3119.06	-3117.61	-1.45
EOG0006673	-4649.67	-4648.23	-1.44
EOG0006093	-710.911	-709.487	-1.424
EOG0004603	-7415.56	-7414.15	-1.41
EOG0004362	-5955.23	-5953.83	-1.4
EOG0003157	-4154	-4152.61	-1.39
EOG0006779	-7913.71	-7912.32	-1.39
EOG0006873	-6643.82	-6642.43	-1.39
EOG0004397	-5057.3	-5055.92	-1.38
EOG0005360	-2349.26	-2347.89	-1.37
EOG0003854	-4671.22	-4669.85	-1.37
EOG0003620	-4632.61	-4631.24	-1.37
EOG0004191	-3292.54	-3291.18	-1.36
EOG0005051	-3312.65	-3311.3	-1.35
EOG0003058	-4721.48	-4720.13	-1.35
EOG0006492	-4016.98	-4015.64	-1.34
EOG0006307	-4155.4	-4154.06	-1.34
EOG0004820	-3887.54	-3886.21	-1.33
EOG0004002	-8649.27	-8647.96	-1.31
EOG0003032	-9556.16	-9554.85	-1.31
EOG0006222	-10392.2	-10390.9	-1.3
EOG0005550	-3140.11	-3138.81	-1.3
EOG0004076	-3068.61	-3067.31	-1.3
EOG0003630	-10938.9	-10937.6	-1.3
EOG0006273	-9848.48	-9847.18	-1.3
EOG0004432	-14582.3	-14581	-1.3
EOG0005170	-1532.35	-1531.07	-1.28
EOG0005861	-3623.6	-3622.32	-1.28
EOG0004818	-6514.74	-6513.47	-1.27
EOG0004276	-5613.58	-5612.32	-1.26
EOG0004489	-3497.29	-3496.03	-1.26
EOG0005827	-1771.02	-1769.77	-1.25
EOG0006546	-2964.36	-2963.11	-1.25
EOG0003395	-5314.39	-5313.15	-1.24
EOG0004573	-5210.31	-5209.08	-1.23
EOG0006351	-2978.1	-2976.87	-1.23
EOG0004246	-4490.14	-4488.92	-1.22
EOG0003048	-2969.03	-2967.81	-1.22
EOG0006257	-5737.8	-5736.58	-1.22
EOG0004540	-2049.19	-2047.97	-1.22
EOG0006803	-3083.45	-3082.23	-1.22
EOG0003720	-3453.57	-3452.37	-1.2
EOG0003374	-2729.06	-2727.86	-1.2
EOG0005427	-14199.9	-14198.7	-1.2
EOG0003325	-7902.88	-7901.7	-1.18
EOG0004391	-2611.33	-2610.15	-1.18
EOG0006782	-2409.58	-2408.4	-1.18
EOG0004208	-4533.52	-4532.35	-1.17
EOG0004776	-3166.57	-3165.4	-1.17
EOG0005641	-2360.61	-2359.45	-1.16
EOG0004461	-6960.86	-6959.7	-1.16
EOG0006366	-2121.64	-2120.48	-1.16
EOG0003159	-1843.53	-1842.38	-1.15
EOG0005664	-8286.77	-8285.62	-1.15
EOG0006926	-9107.04	-9105.9	-1.14
EOG0005125	-7999.85	-7998.74	-1.11
EOG0006433	-7105.68	-7104.58	-1.1
EOG0003170	-3863.17	-3862.09	-1.08
EOG0004657	-1350.81	-1349.73	-1.08
EOG0006589	-3557.39	-3556.31	-1.08
EOG0004159	-8466.87	-8465.79	-1.08
EOG0004118	-1713.92	-1712.85	-1.07
EOG0002980	-3756.01	-3754.95	-1.06
EOG0006877	-3625.36	-3624.3	-1.06
EOG0004523	-2321.94	-2320.89	-1.05
EOG0003166	-2921.27	-2920.23	-1.04
EOG0003465	-2030.19	-2029.15	-1.04
EOG0006612	-4916.85	-4915.82	-1.03
EOG0005879	-5338.63	-5337.6	-1.03
EOG0003025	-4420.19	-4419.16	-1.03
EOG0005706	-3870.62	-3869.6	-1.02
EOG0004435	-4469.73	-4468.71	-1.02
EOG0005751	-5090.92	-5089.92	-1
EOG0005270	-1061.05	-1060.06	-0.99
EOG0006743	-7962.4	-7961.41	-0.99
EOG0003965	-4917.49	-4916.51	-0.98
EOG0005311	-8862.52	-8861.55	-0.97
EOG0006065	-6371.44	-6370.47	-0.97
EOG0004198	-4937.09	-4936.13	-0.96
EOG0005328	-1648.88	-1647.93	-0.95
EOG0005612	-7799.59	-7798.64	-0.95
EOG0004608	-4219.67	-4218.73	-0.94
EOG0004849	-2167.95	-2167.01	-0.94
EOG0006341	-7985.58	-7984.65	-0.93
EOG0003910	-712.172	-711.248	-0.924
EOG0004896	-4899.67	-4898.75	-0.92
EOG0005067	-3230.5	-3229.58	-0.92
EOG0006114	-7421.99	-7421.09	-0.9
EOG0004134	-3466.03	-3465.14	-0.89
EOG0006530	-3457.71	-3456.82	-0.89
EOG0005544	-6110.32	-6109.44	-0.88
EOG0003566	-2227.71	-2226.83	-0.88
EOG0006596	-1426.09	-1425.21	-0.88
EOG0005617	-7558.55	-7557.68	-0.87
EOG0006860	-1261.8	-1260.93	-0.87
EOG0005395	-602.748	-601.89	-0.858
EOG0004229	-7086.6	-7085.75	-0.85
EOG0003046	-1841.56	-1840.71	-0.85
EOG0006213	-2115.17	-2114.33	-0.84
EOG0003798	-2059.5	-2058.66	-0.84
EOG0003247	-8913.85	-8913.01	-0.84
EOG0004410	-2466.43	-2465.59	-0.84
EOG0006514	-4942.48	-4941.64	-0.84
EOG0005756	-2173.85	-2173.02	-0.83
EOG0005048	-3937.09	-3936.26	-0.83
EOG0003514	-793.852	-793.031	-0.821
EOG0004642	-1175.75	-1174.93	-0.82
EOG0005967	-2253.62	-2252.8	-0.82
EOG0006185	-2817.87	-2817.05	-0.82
EOG0004857	-2232.49	-2231.67	-0.82
EOG0003348	-5299.41	-5298.61	-0.8
EOG0003298	-1612.1	-1611.3	-0.8
EOG0006735	-2229.16	-2228.36	-0.8
EOG0005271	-6422.98	-6422.18	-0.8
EOG0004619	-3425.75	-3424.96	-0.79
EOG0004689	-6405.31	-6404.52	-0.79
EOG0003715	-6404.89	-6404.11	-0.78
EOG0006943	-7944.21	-7943.44	-0.77
EOG0005146	-1200.41	-1199.64	-0.77
EOG0006633	-2236.36	-2235.59	-0.77
EOG0005021	-2675.57	-2674.8	-0.77
EOG0006092	-3093.68	-3092.93	-0.75
EOG0006849	-633.115	-632.37	-0.745
EOG0006750	-1736.11	-1735.37	-0.74
EOG0004933	-4703.12	-4702.38	-0.74
EOG0006384	-8837.49	-8836.75	-0.74
EOG0004345	-1540.13	-1539.4	-0.73
EOG0004176	-9117.93	-9117.2	-0.73
EOG0006663	-2498.4	-2497.68	-0.72
EOG0004293	-7191.73	-7191.01	-0.72
EOG0005850	-1466.48	-1465.78	-0.7
EOG0005948	-2937.48	-2936.78	-0.7
EOG0006582	-11346.4	-11345.7	-0.7
EOG0003000	-3662.29	-3661.6	-0.69
EOG0003598	-2519.53	-2518.85	-0.68
EOG0005434	-8138.27	-8137.61	-0.66
EOG0006667	-2565.63	-2564.97	-0.66
EOG0003713	-1219.63	-1218.97	-0.66
EOG0003974	-3565.21	-3564.56	-0.65
EOG0006941	-4611.04	-4610.39	-0.65
EOG0005190	-9067.94	-9067.3	-0.64
EOG0003525	-1677.85	-1677.21	-0.64
EOG0004614	-7232.16	-7231.52	-0.64
EOG0004815	-846.77	-846.138	-0.632
EOG0004758	-5969.12	-5968.49	-0.63
EOG0004610	-1170.71	-1170.09	-0.62
EOG0004407	-2128.19	-2127.57	-0.62
EOG0005701	-2097.68	-2097.06	-0.62
EOG0003510	-3036.52	-3035.9	-0.62
EOG0006918	-3216.87	-3216.25	-0.62
EOG0003426	-2903.65	-2903.04	-0.61
EOG0006389	-6912.34	-6911.74	-0.6
EOG0006110	-12955.9	-12955.3	-0.6
EOG0004182	-3652.48	-3651.88	-0.6
EOG0004129	-2315.5	-2314.91	-0.59
EOG0005728	-2256.98	-2256.39	-0.59
EOG0003454	-1868	-1867.41	-0.59
EOG0005773	-1429.11	-1428.52	-0.59
EOG0004030	-3701.64	-3701.05	-0.59
EOG0006674	-2638.35	-2637.77	-0.58
EOG0005950	-2698.44	-2697.87	-0.57
EOG0004312	-3119.8	-3119.24	-0.56
EOG0003625	-1961.06	-1960.5	-0.56
EOG0002964	-2328.64	-2328.08	-0.56
EOG0004904	-2869.12	-2868.57	-0.55
EOG0005588	-3111.3	-3110.76	-0.54
EOG0004736	-3248.42	-3247.88	-0.54
EOG0004873	-996.122	-995.591	-0.531
EOG0003307	-2196.55	-2196.02	-0.53
EOG0003381	-4229.45	-4228.93	-0.52
EOG0005572	-2187.67	-2187.16	-0.51
EOG0004697	-1085	-1084.49	-0.51
EOG0004876	-1167.55	-1167.04	-0.51
EOG0006291	-2585.12	-2584.61	-0.51
EOG0003682	-1006.33	-1005.83	-0.5
EOG0004760	-2394.31	-2393.82	-0.49
EOG0005323	-3228.62	-3228.14	-0.48
EOG0003986	-9944.27	-9943.79	-0.48
EOG0003138	-5480.72	-5480.25	-0.47
EOG0006655	-8261.43	-8260.99	-0.44
EOG0005901	-2922.66	-2922.22	-0.44
EOG0004842	-1889.33	-1888.9	-0.43
EOG0003267	-2204	-2203.57	-0.43
EOG0004650	-3453.04	-3452.62	-0.42
EOG0003445	-4567.46	-4567.04	-0.42
EOG0006137	-1076.19	-1075.77	-0.42
EOG0003232	-5674.01	-5673.59	-0.42
EOG0004205	-1836.35	-1835.94	-0.41
EOG0004547	-4763.91	-4763.5	-0.41
EOG0005316	-482.824	-482.419	-0.405
EOG0005071	-5247.38	-5246.98	-0.4
EOG0005889	-2942.26	-2941.86	-0.4
EOG0005063	-633.89	-633.49	-0.4
EOG0003505	-3225.16	-3224.76	-0.4
EOG0006477	-15856.3	-15855.9	-0.4
EOG0004748	-10031.4	-10031	-0.4
EOG0004710	-1536.68	-1536.29	-0.39
EOG0006334	-1648.52	-1648.13	-0.39
EOG0004504	-3352.45	-3352.06	-0.39
EOG0006851	-4707.07	-4706.68	-0.39
EOG0006634	-1411.8	-1411.42	-0.38
EOG0004102	-2735.89	-2735.51	-0.38
EOG0006452	-3771.56	-3771.2	-0.36
EOG0005747	-2871	-2870.64	-0.36
EOG0004545	-1653.25	-1652.89	-0.36
EOG0003915	-2967.92	-2967.58	-0.34
EOG0004755	-6733.66	-6733.32	-0.34
EOG0006328	-2794.1	-2793.76	-0.34
EOG0005796	-1400.67	-1400.34	-0.33
EOG0006610	-2683.96	-2683.63	-0.33
EOG0003980	-861.105	-860.781	-0.324
EOG0004206	-799.986	-799.664	-0.322
EOG0003821	-2796.16	-2795.85	-0.31
EOG0005839	-1168.23	-1167.92	-0.31
EOG0006336	-5942.16	-5941.85	-0.31
EOG0003861	-11704.1	-11703.8	-0.3
EOG0006636	-8508.35	-8508.05	-0.3
EOG0003962	-3961.4	-3961.1	-0.3
EOG0004025	-8645.08	-8644.78	-0.3
EOG0004509	-8082.75	-8082.46	-0.29
EOG0006162	-5189.19	-5188.9	-0.29
EOG0004341	-6436.39	-6436.1	-0.29
EOG0004168	-740.616	-740.332	-0.284
EOG0006184	-9518.03	-9517.75	-0.28
EOG0004714	-4066.01	-4065.73	-0.28
EOG0004862	-1374.08	-1373.8	-0.28
EOG0005837	-1924.36	-1924.08	-0.28
EOG0002975	-3713.08	-3712.8	-0.28
EOG0005169	-1662.58	-1662.31	-0.27
EOG0005015	-3480.84	-3480.57	-0.27
EOG0004275	-870.986	-870.717	-0.269
EOG0006290	-2162.55	-2162.29	-0.26
EOG0004245	-2158.69	-2158.43	-0.26
EOG0005200	-7980.99	-7980.73	-0.26
EOG0003681	-9394.13	-9393.87	-0.26
EOG0003254	-1137.25	-1137	-0.25
EOG0006183	-4276.68	-4276.43	-0.25
EOG0006315	-1683.27	-1683.03	-0.24
EOG0004396	-968.766	-968.534	-0.232
EOG0003051	-5282.17	-5281.94	-0.23
EOG0003840	-4256.12	-4255.89	-0.23
EOG0003536	-859.569	-859.351	-0.218
EOG0003532	-902.729	-902.516	-0.213
EOG0004478	-2462.59	-2462.38	-0.21
EOG0003214	-1469.68	-1469.47	-0.21
EOG0004043	-2225.09	-2224.89	-0.2
EOG0004780	-2197.23	-2197.03	-0.2
EOG0003361	-3314.31	-3314.11	-0.2
EOG0005332	-10687.8	-10687.6	-0.2
EOG0005202	-1650.9	-1650.71	-0.19
EOG0004997	-5422.22	-5422.04	-0.18
EOG0005622	-8799.84	-8799.66	-0.18
EOG0004120	-1203.72	-1203.54	-0.18
EOG0004704	-2576.56	-2576.38	-0.18
EOG0004183	-1879.4	-1879.23	-0.17
EOG0005992	-1612.17	-1612	-0.17
EOG0004970	-1576.54	-1576.37	-0.17
EOG0005022	-3940.93	-3940.76	-0.17
EOG0005188	-855.732	-855.569	-0.163
EOG0003641	-7759.89	-7759.73	-0.16
EOG0003476	-1333.44	-1333.28	-0.16
EOG0006416	-3539.64	-3539.48	-0.16
EOG0005017	-2296.72	-2296.56	-0.16
EOG0003317	-4258.56	-4258.41	-0.15
EOG0005740	-3996.3	-3996.15	-0.15
EOG0004215	-2213.33	-2213.18	-0.15
EOG0003226	-1223.75	-1223.6	-0.15
EOG0005490	-2155.51	-2155.36	-0.15
EOG0003385	-1167.67	-1167.53	-0.14
EOG0004268	-2819.08	-2818.94	-0.14
EOG0006867	-4988.07	-4987.93	-0.14
EOG0003770	-667.669	-667.53	-0.139
EOG0003308	-1410	-1409.87	-0.13
EOG0004678	-3741.81	-3741.68	-0.13
EOG0006493	-970.229	-970.1	-0.129
EOG0004679	-3141.5	-3141.38	-0.12
EOG0006524	-811.849	-811.73	-0.119
EOG0004943	-2510.98	-2510.87	-0.11
EOG0006424	-1751.7	-1751.59	-0.11
EOG0006425	-1053.37	-1053.26	-0.11
EOG0004940	-1726.01	-1725.9	-0.11
EOG0005653	-953.664	-953.558	-0.106
EOG0005060	-16594.9	-16594.8	-0.1
EOG0006689	-7593.58	-7593.48	-0.1
EOG0006308	-14588.7	-14588.6	-0.1
EOG0005042	-2002.91	-2002.81	-0.1
EOG0005887	-2313.85	-2313.75	-0.1
EOG0004606	-964.866	-964.775	-0.091
EOG0006811	-1421.18	-1421.09	-0.09
EOG0005320	-3354.16	-3354.07	-0.09
EOG0006189	-1228.94	-1228.86	-0.08
EOG0006608	-2110.99	-2110.91	-0.08
EOG0004152	-1743.99	-1743.91	-0.08
EOG0005994	-6602.07	-6601.99	-0.08
EOG0003837	-2702.92	-2702.85	-0.07
EOG0006356	-1457.39	-1457.32	-0.07
EOG0005019	-4085.82	-4085.75	-0.07
EOG0005668	-1274.95	-1274.88	-0.07
EOG0003483	-1526.11	-1526.04	-0.07
EOG0006159	-1993.05	-1992.98	-0.07
EOG0005552	-2013.1	-2013.03	-0.07
EOG0004515	-2525.1	-2525.03	-0.07
EOG0006235	-909.953	-909.89	-0.063
EOG0003827	-1498.88	-1498.82	-0.06
EOG0005546	-1230.33	-1230.27	-0.06
EOG0006723	-879.275	-879.217	-0.058
EOG0006442	-752.032	-751.975	-0.057
EOG0004951	-899.975	-899.92	-0.055
EOG0005679	-2612.77	-2612.72	-0.05
EOG0003023	-5727.09	-5727.04	-0.05
EOG0005799	-2600.48	-2600.43	-0.05
EOG0004092	-1308.77	-1308.72	-0.05
EOG0004161	-3015.18	-3015.13	-0.05
EOG0003258	-1300.98	-1300.94	-0.04
EOG0003868	-1099.02	-1098.98	-0.04
EOG0004269	-3844.11	-3844.08	-0.03
EOG0004365	-1906.08	-1906.05	-0.03
EOG0003450	-1195.93	-1195.9	-0.03
EOG0006446	-1062.36	-1062.33	-0.03
EOG0005438	-1906.24	-1906.22	-0.02
EOG0006271	-2488.73	-2488.71	-0.02
EOG0006457	-1139.15	-1139.13	-0.02
EOG0006549	-2854.09	-2854.08	-0.01
EOG0005166	-1719.88	-1719.88	0
EOG0003448	-2212	-2212	0
EOG0005145	-1910.23	-1910.23	0
EOG0003571	-2591.47	-2591.47	0
EOG0006358	-11641.6	-11641.6	0
EOG0004027	-607.991	-607.998	0.007
EOG0004443	-1806.52	-1806.53	0.01
EOG0006305	-1701.56	-1701.57	0.01
EOG0004647	-1017.96	-1017.97	0.01
EOG0005771	-3928.47	-3928.48	0.01
EOG0004282	-2266.77	-2266.79	0.02
EOG0005517	-4010.26	-4010.28	0.02
EOG0004284	-3622.91	-3622.93	0.02
EOG0004925	-3716.82	-3716.85	0.03
EOG0005032	-3150.51	-3150.54	0.03
EOG0004630	-4523.71	-4523.74	0.03
EOG0004172	-2230.6	-2230.63	0.03
EOG0003656	-1151.98	-1152.02	0.04
EOG0005966	-2479.82	-2479.86	0.04
EOG0006482	-5245.77	-5245.82	0.05
EOG0003616	-2533.44	-2533.49	0.05
EOG0004221	-1722.14	-1722.19	0.05
EOG0003149	-1482.55	-1482.61	0.06
EOG0006021	-2596.57	-2596.63	0.06
EOG0004204	-2393.12	-2393.18	0.06
EOG0004841	-2849.63	-2849.7	0.07
EOG0004521	-5794.88	-5794.95	0.07
EOG0003336	-4740.11	-4740.18	0.07
EOG0003501	-1511.78	-1511.86	0.08
EOG0005154	-1167.51	-1167.59	0.08
EOG0003765	-5795.68	-5795.76	0.08
EOG0003939	-920.583	-920.668	0.085
EOG0006462	-869.668	-869.754	0.086
EOG0005207	-858.136	-858.224	0.088
EOG0006164	-1611.2	-1611.3	0.1
EOG0004807	-2919.27	-2919.37	0.1
EOG0005883	-10215	-10215.1	0.1
EOG0005141	-14467.4	-14467.5	0.1
EOG0006408	-1344.66	-1344.78	0.12
EOG0003365	-1945.4	-1945.52	0.12
EOG0003371	-1344.72	-1344.84	0.12
EOG0006615	-3097.86	-3097.98	0.12
EOG0006476	-4206.6	-4206.72	0.12
EOG0006756	-6764.28	-6764.4	0.12
EOG0006620	-5562.65	-5562.77	0.12
EOG0003717	-3290.11	-3290.24	0.13
EOG0004157	-5982.86	-5982.99	0.13
EOG0006830	-5222.64	-5222.78	0.14
EOG0003697	-3764.15	-3764.29	0.14
EOG0004270	-2945.46	-2945.61	0.15
EOG0005951	-4228.82	-4228.97	0.15
EOG0003512	-1636.35	-1636.51	0.16
EOG0003302	-2819.35	-2819.51	0.16
EOG0005648	-2478.26	-2478.43	0.17
EOG0002973	-1177.23	-1177.4	0.17
EOG0006178	-3219.13	-3219.3	0.17
EOG0005218	-6401.06	-6401.24	0.18
EOG0005196	-3920.17	-3920.35	0.18
EOG0005917	-4042.83	-4043.01	0.18
EOG0004981	-2062.45	-2062.63	0.18
EOG0005131	-2570.8	-2570.99	0.19
EOG0004217	-2381.97	-2382.16	0.19
EOG0005308	-2388.47	-2388.66	0.19
EOG0004184	-1215.25	-1215.44	0.19
EOG0004193	-6618.91	-6619.1	0.19
EOG0005894	-6177.66	-6177.85	0.19
EOG0004810	-5194.33	-5194.53	0.2
EOG0003006	-10062.8	-10063	0.2
EOG0003856	-3214.52	-3214.73	0.21
EOG0005686	-1554.56	-1554.77	0.21
EOG0006102	-1189.74	-1189.96	0.22
EOG0006585	-1357.72	-1357.94	0.22
EOG0006310	-1038.25	-1038.47	0.22
EOG0003285	-1990.12	-1990.34	0.22
EOG0004337	-2819.74	-2819.96	0.22
EOG0005232	-7676.67	-7676.9	0.23
EOG0003655	-2349.03	-2349.27	0.24
EOG0006557	-7304.92	-7305.16	0.24
EOG0006033	-2606.01	-2606.25	0.24
EOG0003104	-3798.94	-3799.18	0.24
EOG0004093	-1960.99	-1961.23	0.24
EOG0004651	-3683.66	-3683.9	0.24
EOG0004135	-2121.04	-2121.29	0.25
EOG0005501	-3135.77	-3136.02	0.25
EOG0004764	-2892.89	-2893.14	0.25
EOG0003456	-2152.66	-2152.91	0.25
EOG0003001	-7872.28	-7872.53	0.25
EOG0005704	-1908.65	-1908.91	0.26
EOG0005066	-1565.01	-1565.27	0.26
EOG0004908	-3052.77	-3053.03	0.26
EOG0005691	-5652.71	-5652.98	0.27
EOG0003402	-3599.67	-3599.94	0.27
EOG0005126	-2670.17	-2670.45	0.28
EOG0006829	-1520.64	-1520.92	0.28
EOG0003144	-5020.12	-5020.41	0.29
EOG0006148	-6618.68	-6618.97	0.29
EOG0003094	-10843.5	-10843.8	0.3
EOG0006346	-1371.68	-1371.98	0.3
EOG0006569	-2733.97	-2734.27	0.3
EOG0006637	-12047.9	-12048.2	0.3
EOG0005632	-3514.62	-3514.94	0.32
EOG0006556	-5037.01	-5037.34	0.33
EOG0005430	-1352.66	-1353	0.34
EOG0004793	-2692.93	-2693.27	0.34
EOG0004574	-7267.9	-7268.24	0.34
EOG0006820	-5448.06	-5448.41	0.35
EOG0005482	-5785.78	-5786.13	0.35
EOG0004682	-2798.3	-2798.66	0.36
EOG0004310	-2200.42	-2200.78	0.36
EOG0004491	-2416.53	-2416.9	0.37
EOG0004216	-8185.72	-8186.09	0.37
EOG0005252	-1579.27	-1579.64	0.37
EOG0003664	-3252.74	-3253.11	0.37
EOG0004652	-1673.26	-1673.64	0.38
EOG0006603	-1094.52	-1094.9	0.38
EOG0004802	-4345.14	-4345.52	0.38
EOG0005148	-3817.49	-3817.87	0.38
EOG0004770	-6374.82	-6375.2	0.38
EOG0005404	-5752.27	-5752.66	0.39
EOG0003777	-2903.13	-2903.52	0.39
EOG0005313	-10516.7	-10517.1	0.4
EOG0003049	-13609.5	-13609.9	0.4
EOG0005011	-1354.88	-1355.28	0.4
EOG0003088	-2254.21	-2254.61	0.4
EOG0004054	-5167.71	-5168.12	0.41
EOG0003487	-3662.23	-3662.64	0.41
EOG0005192	-4939.66	-4940.07	0.41
EOG0005554	-2637.77	-2638.18	0.41
EOG0005336	-2009.59	-2010.01	0.42
EOG0003924	-1900.82	-1901.25	0.43
EOG0006945	-8584.42	-8584.85	0.43
EOG0004457	-1909.35	-1909.79	0.44
EOG0004692	-1633.89	-1634.34	0.45
EOG0003916	-7778.28	-7778.73	0.45
EOG0006974	-2561.88	-2562.34	0.46
EOG0003780	-6231.47	-6231.93	0.46
EOG0004347	-4796.49	-4796.95	0.46
EOG0003206	-9414.41	-9414.87	0.46
EOG0003220	-3770.84	-3771.31	0.47
EOG0005298	-1561.94	-1562.41	0.47
EOG0006348	-4549.05	-4549.52	0.47
EOG0006962	-5623.08	-5623.55	0.47
EOG0005486	-8990.09	-8990.57	0.48
EOG0003921	-2630.48	-2630.96	0.48
EOG0006627	-1080.33	-1080.82	0.49
EOG0005621	-4218.23	-4218.72	0.49
EOG0004740	-11496.7	-11497.2	0.5
EOG0005956	-2169.64	-2170.17	0.53
EOG0006108	-5787.18	-5787.72	0.54
EOG0003652	-1956.16	-1956.7	0.54
EOG0004946	-2492.92	-2493.47	0.55
EOG0004899	-7315.8	-7316.36	0.56
EOG0003294	-1500.11	-1500.7	0.59
EOG0003377	-8709.23	-8709.82	0.59
EOG0004870	-6825.27	-6825.87	0.6
EOG0003221	-2202.33	-2202.93	0.6
EOG0005140	-10027.1	-10027.7	0.6
EOG0004394	-24815.3	-24815.9	0.6
EOG0006074	-6369.93	-6370.54	0.61
EOG0004962	-1865.16	-1865.77	0.61
EOG0004111	-1365.52	-1366.13	0.61
EOG0004436	-2561.69	-2562.32	0.63
EOG0005057	-2096.98	-2097.62	0.64
EOG0003560	-6332.41	-6333.05	0.64
EOG0006850	-4702.59	-4703.24	0.65
EOG0006023	-6647.09	-6647.74	0.65
EOG0003649	-8467.41	-8468.08	0.67
EOG0006117	-3134.93	-3135.61	0.68
EOG0005285	-2317.04	-2317.73	0.69
EOG0005035	-3769.86	-3770.55	0.69
EOG0003540	-7559.64	-7560.34	0.7
EOG0006505	-4964.31	-4965.01	0.7
EOG0004684	-10990	-10990.7	0.7
EOG0005937	-7110.18	-7110.89	0.71
EOG0004271	-6254.6	-6255.31	0.71
EOG0003251	-4908.61	-4909.32	0.71
EOG0004430	-4946.43	-4947.14	0.71
EOG0005953	-8832.22	-8832.95	0.73
EOG0003090	-6917.08	-6917.82	0.74
EOG0003303	-6370.9	-6371.64	0.74
EOG0003287	-6437.01	-6437.76	0.75
EOG0004625	-3105.11	-3105.87	0.76
EOG0004774	-1237.52	-1238.28	0.76
EOG0003191	-8432.09	-8432.87	0.78
EOG0004950	-2976.4	-2977.19	0.79
EOG0006126	-4892.41	-4893.2	0.79
EOG0006017	-5122.67	-5123.46	0.79
EOG0005711	-3046.68	-3047.48	0.8
EOG0005884	-6297.35	-6298.17	0.82
EOG0005752	-9752.54	-9753.36	0.82
EOG0004977	-4124.4	-4125.24	0.84
EOG0005791	-2282.04	-2282.89	0.85
EOG0006206	-3925.21	-3926.06	0.85
EOG0003471	-1132.67	-1133.53	0.86
EOG0006272	-2896.9	-2897.76	0.86
EOG0003441	-6755.16	-6756.02	0.86
EOG0005979	-4095.05	-4095.93	0.88
EOG0006276	-1862.01	-1862.89	0.88
EOG0006885	-3661.68	-3662.56	0.88
EOG0005526	-1724.33	-1725.21	0.88
EOG0004817	-6533.56	-6534.45	0.89
EOG0003340	-3130.05	-3130.94	0.89
EOG0003059	-3097.85	-3098.74	0.89
EOG0003721	-7585.7	-7586.59	0.89
EOG0006659	-5590.28	-5591.17	0.89
EOG0006069	-3889.82	-3890.72	0.9
EOG0003763	-6354.55	-6355.45	0.9
EOG0006721	-4280.99	-4281.9	0.91
EOG0004860	-3752.33	-3753.24	0.91
EOG0006684	-3746.35	-3747.27	0.92
EOG0005275	-7883.76	-7884.69	0.93
EOG0005806	-3250.15	-3251.08	0.93
EOG0006527	-1365.41	-1366.34	0.93
EOG0005079	-2992.35	-2993.31	0.96
EOG0006490	-3970.45	-3971.41	0.96
EOG0006461	-4388.03	-4389	0.97
EOG0004524	-7471.23	-7472.2	0.97
EOG0005241	-1585.01	-1585.99	0.98
EOG0005233	-3642.54	-3643.52	0.98
EOG0004105	-2577.07	-2578.06	0.99
EOG0006523	-9032.33	-9033.32	0.99
EOG0006323	-3488.79	-3489.78	0.99
EOG0006752	-3935.29	-3936.28	0.99
EOG0002987	-4385.53	-4386.52	0.99
EOG0003271	-3421.4	-3422.41	1.01
EOG0004973	-5545.12	-5546.13	1.01
EOG0005613	-2396.7	-2397.71	1.01
EOG0003731	-8938.8	-8939.81	1.01
EOG0006487	-5900.8	-5901.82	1.02
EOG0004932	-2575.87	-2576.89	1.02
EOG0005903	-3645.54	-3646.58	1.04
EOG0006357	-5076.83	-5077.87	1.04
EOG0005449	-5021.74	-5022.78	1.04
EOG0005749	-1960.63	-1961.68	1.05
EOG0005868	-2662.79	-2663.85	1.06
EOG0006617	-4251.24	-4252.3	1.06
EOG0003761	-2886	-2887.08	1.08
EOG0006796	-4172.53	-4173.61	1.08
EOG0006954	-9759.31	-9760.4	1.09
EOG0005008	-19408.5	-19409.6	1.1
EOG0003256	-4731.85	-4732.96	1.11
EOG0004226	-3122.99	-3124.1	1.11
EOG0003563	-2645.6	-2646.71	1.11
EOG0003570	-4373.09	-4374.21	1.12
EOG0004154	-8883.15	-8884.27	1.12
EOG0003360	-5639.4	-5640.53	1.13
EOG0003108	-7817	-7818.13	1.13
EOG0005830	-6593.67	-6594.81	1.14
EOG0004617	-6608.4	-6609.54	1.14
EOG0004996	-5354.68	-5355.83	1.15
EOG0006959	-6893.68	-6894.84	1.16
EOG0004247	-4468.14	-4469.31	1.17
EOG0003528	-5218.24	-5219.41	1.17
EOG0006560	-1262.75	-1263.93	1.18
EOG0003091	-2669.14	-2670.32	1.18
EOG0005785	-2114.41	-2115.59	1.18
EOG0003737	-2758.41	-2759.59	1.18
EOG0003975	-7873.96	-7875.14	1.18
EOG0003718	-4660.8	-4662	1.2
EOG0003643	-3013.04	-3014.24	1.2
EOG0004321	-10645.5	-10646.7	1.2
EOG0005750	-5195.13	-5196.34	1.21
EOG0005635	-2706.92	-2708.14	1.22
EOG0004585	-2329.85	-2331.07	1.22
EOG0005874	-7730.64	-7731.88	1.24
EOG0005965	-2654.4	-2655.64	1.24
EOG0005658	-1838.37	-1839.62	1.25
EOG0003675	-4220.62	-4221.87	1.25
EOG0003252	-2666.02	-2667.27	1.25
EOG0004741	-6130.56	-6131.82	1.26
EOG0005181	-4881.46	-4882.74	1.28
EOG0004638	-1486.38	-1487.66	1.28
EOG0003179	-1759.88	-1761.16	1.28
EOG0005623	-8309.67	-8310.96	1.29
EOG0005982	-8938.75	-8940.04	1.29
EOG0005378	-12015.6	-12016.9	1.3
EOG0006463	-10253.2	-10254.5	1.3
EOG0006204	-1186.28	-1187.58	1.3
EOG0004612	-4855.24	-4856.54	1.3
EOG0004318	-1281.21	-1282.52	1.31
EOG0005191	-2327.7	-2329.01	1.31
EOG0005151	-3908.88	-3910.2	1.32
EOG0003490	-817.728	-819.049	1.321
EOG0004767	-3472.84	-3474.17	1.33
EOG0006324	-5250.93	-5252.26	1.33
EOG0003797	-4870.61	-4871.95	1.34
EOG0004289	-2873.01	-2874.37	1.36
EOG0004637	-4916.97	-4918.33	1.36
EOG0005685	-5161.63	-5162.99	1.36
EOG0003757	-4368.27	-4369.65	1.38
EOG0005654	-1330.25	-1331.63	1.38
EOG0006215	-2192.02	-2193.4	1.38
EOG0004831	-2587.33	-2588.71	1.38
EOG0004954	-4507.67	-4509.05	1.38
EOG0006264	-5705.73	-5707.11	1.38
EOG0004185	-2151.16	-2152.55	1.39
EOG0005020	-5081.66	-5083.07	1.41
EOG0005266	-1835.52	-1836.93	1.41
EOG0002972	-3242.34	-3243.76	1.42
EOG0003205	-3775.29	-3776.71	1.42
EOG0003008	-2540.52	-2541.94	1.42
EOG0004615	-3914.99	-3916.41	1.42
EOG0003100	-6058.04	-6059.48	1.44
EOG0005150	-3535.38	-3536.84	1.46
EOG0003976	-6829.93	-6831.39	1.46
EOG0005002	-5187.13	-5188.61	1.48
EOG0005050	-2755.05	-2756.54	1.49
EOG0003354	-2441.21	-2442.71	1.5
EOG0005358	-4194.09	-4195.59	1.5
EOG0003764	-1654.36	-1655.86	1.5
EOG0006533	-10592.5	-10594	1.5
EOG0003890	-1261.73	-1263.24	1.51
EOG0003648	-2345.45	-2346.96	1.51
EOG0006015	-3198.86	-3200.38	1.52
EOG0004062	-8456.87	-8458.4	1.53
EOG0003683	-2180.32	-2181.85	1.53
EOG0006496	-1573.4	-1574.93	1.53
EOG0003582	-5448.52	-5450.07	1.55
EOG0005036	-3996.44	-3997.99	1.55
EOG0003615	-8639.72	-8641.28	1.56
EOG0004833	-2937.86	-2939.44	1.58
EOG0003802	-2681.92	-2683.5	1.58
EOG0005543	-5519.26	-5520.84	1.58
EOG0002968	-3296.2	-3297.78	1.58
EOG0005521	-4809.33	-4810.92	1.59
EOG0003115	-5901.32	-5902.91	1.59
EOG0004800	-3403.49	-3405.08	1.59
EOG0004922	-11258.7	-11260.3	1.6
EOG0003207	-11394.8	-11396.4	1.6
EOG0005824	-13053.3	-13054.9	1.6
EOG0005732	-3139.18	-3140.8	1.62
EOG0005217	-3097.65	-3099.28	1.63
EOG0003601	-3063.2	-3064.84	1.64
EOG0006833	-1398.76	-1400.41	1.65
EOG0005175	-3370.49	-3372.14	1.65
EOG0006200	-4974.84	-4976.5	1.66
EOG0005743	-3716.7	-3718.36	1.66
EOG0005396	-3036.87	-3038.54	1.67
EOG0005086	-3313.09	-3314.76	1.67
EOG0003573	-4954.53	-4956.21	1.68
EOG0003504	-2506.63	-2508.32	1.69
EOG0003895	-13334.7	-13336.4	1.7
EOG0006168	-6188.07	-6189.77	1.7
EOG0006950	-11156.9	-11158.6	1.7
EOG0006047	-8910.49	-8912.19	1.7
EOG0006326	-3285.85	-3287.57	1.72
EOG0005986	-4186.86	-4188.58	1.72
EOG0005828	-2963.78	-2965.56	1.78
EOG0005687	-6532.03	-6533.81	1.78
EOG0006517	-2749.64	-2751.43	1.79
EOG0003499	-3245.53	-3247.32	1.79
EOG0004745	-4684.14	-4685.94	1.8
EOG0003405	-10966.5	-10968.3	1.8
EOG0004376	-6022.54	-6024.34	1.8
EOG0006609	-2553.83	-2555.64	1.81
EOG0006214	-3579.7	-3581.52	1.82
EOG0003804	-5958.18	-5960.02	1.84
EOG0005733	-3682.87	-3684.73	1.86
EOG0004470	-6264.02	-6265.89	1.87
EOG0006338	-10160.4	-10162.3	1.9
EOG0003215	-11041.9	-11043.8	1.9
EOG0005627	-4639.18	-4641.08	1.9
EOG0006402	-1769.52	-1771.42	1.9
EOG0006262	-6465.63	-6467.54	1.91
EOG0006054	-3038.36	-3040.27	1.91
EOG0005453	-4376.35	-4378.26	1.91
EOG0006040	-7213.5	-7215.41	1.91
EOG0003659	-3832.95	-3834.86	1.91
EOG0006296	-8330.21	-8332.12	1.91
EOG0006467	-8514.12	-8516.06	1.94
EOG0004258	-7123.99	-7125.94	1.95
EOG0005203	-6965.54	-6967.51	1.97
EOG0006785	-3449.03	-3451.02	1.99
EOG0006970	-4547.96	-4549.95	1.99
EOG0006864	-2497.64	-2499.63	1.99
EOG0003219	-3917.21	-3919.21	2
EOG0005027	-4002.4	-4004.4	2
EOG0002999	-1070.57	-1072.57	2
EOG0003794	-8661.01	-8663.01	2
EOG0004253	-2686.82	-2688.82	2
EOG0003312	-5958.56	-5960.57	2.01
EOG0005286	-2798.23	-2800.24	2.01
EOG0005435	-2216.53	-2218.54	2.01
EOG0003769	-1382.73	-1384.74	2.01
EOG0006647	-5118.21	-5120.23	2.02
EOG0005334	-1529.59	-1531.62	2.03
EOG0003078	-3504.2	-3506.25	2.05
EOG0004087	-5064.21	-5066.26	2.05
EOG0003279	-5951.98	-5954.04	2.06
EOG0003153	-4375.16	-4377.22	2.06
EOG0005398	-9654.98	-9657.05	2.07
EOG0004978	-2573.49	-2575.56	2.07
EOG0006732	-4445.74	-4447.81	2.07
EOG0004499	-9629.15	-9631.23	2.08
EOG0005081	-4030.92	-4033.01	2.09
EOG0006289	-7560.34	-7562.43	2.09
EOG0003732	-4686.98	-4689.07	2.09
EOG0003768	-2443.26	-2445.37	2.11
EOG0003779	-2364.32	-2366.43	2.11
EOG0003265	-6648.36	-6650.47	2.11
EOG0003784	-988.027	-990.161	2.134
EOG0003846	-5101.05	-5103.19	2.14
EOG0005388	-2947.34	-2949.48	2.14
EOG0006225	-5880.19	-5882.33	2.14
EOG0004984	-4637.75	-4639.9	2.15
EOG0004553	-941.728	-943.883	2.155
EOG0005119	-5261.38	-5263.54	2.16
EOG0003442	-8691.69	-8693.85	2.16
EOG0004677	-1413.74	-1415.91	2.17
EOG0004482	-6327.48	-6329.66	2.18
EOG0006181	-4064.02	-4066.22	2.2
EOG0005290	-3596.36	-3598.56	2.2
EOG0003913	-4602.43	-4604.64	2.21
EOG0003269	-4637.01	-4639.23	2.22
EOG0005091	-6219.14	-6221.36	2.22
EOG0004323	-3005	-3007.22	2.22
EOG0005214	-5986.68	-5988.91	2.23
EOG0005991	-2805.18	-2807.41	2.23
EOG0003831	-4577.74	-4579.97	2.23
EOG0004386	-2572.9	-2575.14	2.24
EOG0005392	-5353.85	-5356.09	2.24
EOG0005276	-4684.58	-4686.83	2.25
EOG0003979	-8754.47	-8756.72	2.25
EOG0004743	-3123.32	-3125.6	2.28
EOG0004052	-2298.9	-2301.2	2.3
EOG0005088	-2412.85	-2415.17	2.32
EOG0006695	-6611.63	-6613.98	2.35
EOG0003529	-2316.15	-2318.5	2.35
EOG0005472	-720.089	-722.442	2.353
EOG0006776	-3580.12	-3582.48	2.36
EOG0003892	-6773.64	-6776.01	2.37
EOG0003756	-3690.03	-3692.41	2.38
EOG0003673	-6854.29	-6856.67	2.38
EOG0006859	-11690.5	-11692.9	2.4
EOG0006677	-13950.4	-13952.8	2.4
EOG0005377	-10257.9	-10260.3	2.4
EOG0006112	-4990.41	-4992.82	2.41
EOG0005548	-9380.07	-9382.49	2.42
EOG0005078	-4750.65	-4753.07	2.42
EOG0006808	-5321.89	-5324.31	2.42
EOG0003289	-5724.75	-5727.18	2.43
EOG0003263	-4414.46	-4416.9	2.44
EOG0004005	-1855.03	-1857.47	2.44
EOG0003926	-2720.18	-2722.64	2.46
EOG0003233	-7229.25	-7231.73	2.48
EOG0004350	-2608.03	-2610.51	2.48
EOG0006890	-9761.19	-9763.68	2.49
EOG0006244	-10064.7	-10067.2	2.5
EOG0005229	-2725.82	-2728.33	2.51
EOG0004405	-5989.04	-5991.56	2.52
EOG0006197	-5167.04	-5169.57	2.53
EOG0004058	-1633.6	-1636.13	2.53
EOG0003653	-3027.62	-3030.15	2.53
EOG0006255	-4464.99	-4467.52	2.53
EOG0005856	-4752.39	-4754.94	2.55
EOG0004629	-6899.97	-6902.54	2.57
EOG0004319	-5520.64	-5523.21	2.57
EOG0004028	-2274.1	-2276.68	2.58
EOG0004966	-1355.58	-1358.16	2.58
EOG0005998	-6167.78	-6170.37	2.59
EOG0003401	-6935.87	-6938.47	2.6
EOG0006709	-2745.65	-2748.26	2.61
EOG0005365	-8063.26	-8065.89	2.63
EOG0006548	-3610.9	-3613.53	2.63
EOG0005978	-2588.75	-2591.39	2.64
EOG0003885	-4273.71	-4276.36	2.65
EOG0006672	-986.183	-988.836	2.653
EOG0003700	-3983.25	-3985.91	2.66
EOG0004261	-1581.55	-1584.22	2.67
EOG0003429	-4914.2	-4916.88	2.68
EOG0005415	-2750.7	-2753.39	2.69
EOG0004467	-11525.2	-11527.9	2.7
EOG0003383	-12608.4	-12611.1	2.7
EOG0003169	-2221.68	-2224.4	2.72
EOG0006536	-1493.78	-1496.51	2.73
EOG0005583	-4965.77	-4968.51	2.74
EOG0003754	-5207.02	-5209.77	2.75
EOG0003194	-8971.36	-8974.11	2.75
EOG0006570	-6703.07	-6705.84	2.77
EOG0004035	-3758.58	-3761.37	2.79
EOG0005865	-11563.2	-11566	2.8
EOG0004816	-10380	-10382.8	2.8
EOG0004599	-1922.5	-1925.3	2.8
EOG0004239	-1605.76	-1608.56	2.8
EOG0006075	-4431.83	-4434.63	2.8
EOG0005370	-5021.47	-5024.27	2.8
EOG0005007	-4190.97	-4193.78	2.81
EOG0004010	-3133.56	-3136.39	2.83
EOG0005618	-8420.44	-8423.27	2.83
EOG0004131	-5335.26	-5338.1	2.84
EOG0004029	-5206.23	-5209.08	2.85
EOG0004488	-7537.89	-7540.75	2.86
EOG0005224	-4428.15	-4431.01	2.86
EOG0003523	-8427.42	-8430.28	2.86
EOG0003981	-1998.21	-2001.1	2.89
EOG0003580	-3654.49	-3657.38	2.89
EOG0006876	-15271.6	-15274.5	2.9
EOG0004256	-6840.78	-6843.68	2.9
EOG0003227	-11454.3	-11457.2	2.9
EOG0003066	-6685.14	-6688.05	2.91
EOG0005439	-1529.66	-1532.58	2.92
EOG0005534	-5384.95	-5387.87	2.92
EOG0006824	-5587.05	-5589.99	2.94
EOG0004050	-1104.53	-1107.47	2.94
EOG0006964	-6057.3	-6060.26	2.96
EOG0004008	-3810.97	-3813.93	2.96
EOG0004777	-5803.18	-5806.16	2.98
EOG0004858	-1038.06	-1041.07	3.01
EOG0003873	-1979.7	-1982.71	3.01
EOG0004895	-8333.91	-8336.92	3.01
EOG0005539	-3525.31	-3528.32	3.01
EOG0006280	-3335.49	-3338.5	3.01
EOG0004952	-8503.9	-8506.92	3.02
EOG0005923	-7921.92	-7924.95	3.03
EOG0006158	-1565.09	-1568.12	3.03
EOG0004158	-2276.89	-2279.93	3.04
EOG0003689	-3020.17	-3023.22	3.05
EOG0003825	-1627.77	-1630.82	3.05
EOG0006390	-2061.72	-2064.77	3.05
EOG0006444	-7505.73	-7508.79	3.06
EOG0005444	-7473.67	-7476.75	3.08
EOG0003730	-7557.84	-7560.94	3.1
EOG0005245	-10175.9	-10179	3.1
EOG0006048	-6001.33	-6004.44	3.11
EOG0005838	-5175.9	-5179.01	3.11
EOG0005881	-8284.88	-8287.99	3.11
EOG0006910	-1723.06	-1726.19	3.13
EOG0004628	-2432.34	-2435.51	3.17
EOG0006801	-6035.21	-6038.38	3.17
EOG0006151	-6042.76	-6045.94	3.18
EOG0006009	-2832.05	-2835.23	3.18
EOG0003628	-2593.6	-2596.78	3.18
EOG0003843	-3436.43	-3439.61	3.18
EOG0004072	-10228.6	-10231.8	3.2
EOG0003909	-14860.6	-14863.8	3.2
EOG0004681	-5343.85	-5347.05	3.2
EOG0005344	-2809.14	-2812.35	3.21
EOG0006167	-2705.44	-2708.66	3.22
EOG0003686	-2479.5	-2482.72	3.22
EOG0005954	-7932.28	-7935.5	3.22
EOG0003674	-7600.88	-7604.11	3.23
EOG0004508	-3442.92	-3446.16	3.24
EOG0006848	-5458.85	-5462.09	3.24
EOG0004520	-6865.3	-6868.57	3.27
EOG0003669	-2433.94	-2437.23	3.29
EOG0003817	-20682.9	-20686.2	3.3
EOG0004882	-1184.43	-1187.73	3.3
EOG0006195	-12130.3	-12133.6	3.3
EOG0003853	-9088.91	-9092.23	3.32
EOG0006044	-2376.34	-2379.66	3.32
EOG0005046	-3153.02	-3156.34	3.32
EOG0003506	-4611.93	-4615.26	3.33
EOG0006905	-4316.46	-4319.79	3.33
EOG0003662	-2377.04	-2380.39	3.35
EOG0004656	-7725.17	-7728.52	3.35
EOG0006294	-3511.95	-3515.31	3.36
EOG0003726	-3647.2	-3650.56	3.36
EOG0003288	-8305.97	-8309.33	3.36
EOG0006771	-3920.36	-3923.73	3.37
EOG0004392	-8147.71	-8151.1	3.39
EOG0004551	-11451.7	-11455.1	3.4
EOG0005674	-4956.85	-4960.25	3.4
EOG0003836	-9031.87	-9035.28	3.41
EOG0005975	-5658.17	-5661.58	3.41
EOG0006161	-7628.43	-7631.85	3.42
EOG0005562	-9930.82	-9934.24	3.42
EOG0003787	-7123.66	-7127.08	3.42
EOG0004811	-7717.31	-7720.74	3.43
EOG0006794	-5205.31	-5208.75	3.44
EOG0004242	-4039.49	-4042.93	3.44
EOG0004255	-4221.98	-4225.43	3.45
EOG0005479	-1403.11	-1406.59	3.48
EOG0006269	-3143.53	-3147.02	3.49
EOG0005977	-3325.21	-3328.71	3.5
EOG0005304	-12302.7	-12306.2	3.5
EOG0005568	-11817.3	-11820.8	3.5
EOG0004283	-14394.5	-14398	3.5
EOG0005005	-8416.45	-8419.97	3.52
EOG0003609	-3786.13	-3789.66	3.53
EOG0003875	-4855.68	-4859.23	3.55
EOG0004024	-3991.08	-3994.63	3.55
EOG0004533	-6402.87	-6406.43	3.56
EOG0005662	-5472.24	-5475.81	3.57
EOG0004286	-8081.88	-8085.46	3.58
EOG0005421	-1179.79	-1183.39	3.6
EOG0004063	-10928.3	-10931.9	3.6
EOG0005569	-7571.96	-7575.57	3.61
EOG0004812	-2635.26	-2638.88	3.62
EOG0004426	-3093.2	-3096.82	3.62
EOG0006742	-4547.35	-4550.98	3.63
EOG0006797	-5935.55	-5939.19	3.64
EOG0004267	-3397.58	-3401.22	3.64
EOG0006703	-2110.14	-2113.8	3.66
EOG0006440	-9550.5	-9554.17	3.67
EOG0004769	-9048.44	-9052.14	3.7
EOG0006322	-11540.1	-11543.8	3.7
EOG0006313	-5895.98	-5899.68	3.7
EOG0006967	-8719.98	-8723.68	3.7
EOG0005847	-6250.02	-6253.76	3.74
EOG0006387	-10685.2	-10689	3.8
EOG0005208	-10951.6	-10955.4	3.8
EOG0003203	-1035.37	-1039.17	3.8
EOG0006304	-10238.9	-10242.7	3.8
EOG0004570	-7183.22	-7187.04	3.82
EOG0006865	-8586.95	-8590.78	3.83
EOG0006968	-1117.56	-1121.39	3.83
EOG0003636	-1281.27	-1285.11	3.84
EOG0004259	-6443.89	-6447.75	3.86
EOG0004578	-3275.62	-3279.49	3.87
EOG0005880	-2723.64	-2727.51	3.87
EOG0005012	-9326.25	-9330.12	3.87
EOG0003062	-13585.1	-13589	3.9
EOG0004911	-2624.86	-2628.76	3.9
EOG0004828	-2107	-2110.92	3.92
EOG0004562	-1789.2	-1793.13	3.93
EOG0005366	-6894.64	-6898.59	3.95
EOG0004006	-6790.38	-6794.33	3.95
EOG0005074	-2805.87	-2809.83	3.96
EOG0005301	-3482.28	-3486.25	3.97
EOG0006789	-5756.25	-5760.22	3.97
EOG0006963	-15775	-15779	4
EOG0003276	-10736.4	-10740.4	4
EOG0004579	-5558.25	-5562.31	4.06
EOG0003684	-1638.31	-1642.38	4.07
EOG0005157	-6026.7	-6030.78	4.08
EOG0003618	-2699.05	-2703.13	4.08
EOG0003029	-3462.02	-3466.11	4.09
EOG0005273	-1849.68	-1853.78	4.1
EOG0004296	-12216.3	-12220.4	4.1
EOG0003424	-10011.5	-10015.6	4.1
EOG0004623	-5587.12	-5591.22	4.1
EOG0006138	-5056.39	-5060.51	4.12
EOG0006382	-896.993	-901.118	4.125
EOG0003177	-6214.77	-6218.91	4.14
EOG0005023	-1595.34	-1599.52	4.18
EOG0005338	-1537.13	-1541.34	4.21
EOG0005222	-2830.07	-2834.28	4.21
EOG0004212	-4373.08	-4377.29	4.21
EOG0006027	-2656.74	-2660.95	4.21
EOG0005855	-4180.04	-4184.31	4.27
EOG0004546	-6781.31	-6785.59	4.28
EOG0005411	-5730.21	-5734.5	4.29
EOG0006373	-10737.7	-10742	4.3
EOG0003638	-4940.38	-4944.68	4.3
EOG0005474	-14365.3	-14369.6	4.3
EOG0004674	-13485.4	-13489.7	4.3
EOG0006787	-9068.01	-9072.32	4.31
EOG0006419	-2676.87	-2681.18	4.31
EOG0003535	-4669.21	-4673.54	4.33
EOG0004512	-9717.13	-9721.47	4.34
EOG0003239	-3262.51	-3266.88	4.37
EOG0004348	-13075.7	-13080.1	4.4
EOG0006632	-2980.03	-2984.44	4.41
EOG0006972	-8523.87	-8528.28	4.41
EOG0003498	-5567.49	-5571.9	4.41
EOG0005171	-3884.34	-3888.76	4.42
EOG0005152	-2924.22	-2928.64	4.42
EOG0003789	-3037.19	-3041.61	4.42
EOG0005587	-4967.67	-4972.12	4.45
EOG0003587	-6531.45	-6535.9	4.45
EOG0006233	-7174.57	-7179.02	4.45
EOG0003089	-9980.93	-9985.4	4.47
EOG0006614	-3944.57	-3949.05	4.48
EOG0003083	-5493.43	-5497.93	4.5
EOG0003562	-7872.23	-7876.73	4.5
EOG0004373	-4442.55	-4447.06	4.51
EOG0006879	-2462.75	-2467.27	4.52
EOG0006816	-6618.26	-6622.79	4.53
EOG0005809	-1652.24	-1656.77	4.53
EOG0003908	-4708.78	-4713.33	4.55
EOG0003907	-3936.95	-3941.5	4.55
EOG0006937	-4814.27	-4818.83	4.56
EOG0006086	-5998.05	-6002.65	4.6
EOG0004448	-3394.81	-3399.41	4.6
EOG0003546	-12003.9	-12008.5	4.6
EOG0003629	-1690.66	-1695.28	4.62
EOG0005484	-4364.14	-4368.77	4.63
EOG0003030	-2297.14	-2301.77	4.63
EOG0004476	-2481.4	-2486.03	4.63
EOG0003970	-4392.09	-4396.73	4.64
EOG0006909	-7797.17	-7801.81	4.64
EOG0005716	-5709.95	-5714.59	4.64
EOG0006622	-9245.69	-9250.34	4.65
EOG0005932	-9496.91	-9501.57	4.66
EOG0004302	-7479.58	-7484.24	4.66
EOG0004864	-2080.86	-2085.53	4.67
EOG0004964	-2259.46	-2264.15	4.69
EOG0004673	-3475.58	-3480.28	4.7
EOG0004085	-13075.5	-13080.2	4.7
EOG0003931	-1240.42	-1245.13	4.71
EOG0005333	-5603	-5607.71	4.71
EOG0005325	-3257	-3261.73	4.73
EOG0003417	-7216.97	-7221.74	4.77
EOG0005380	-6356.51	-6361.28	4.77
EOG0003577	-10014	-10018.8	4.8
EOG0004136	-10042.6	-10047.4	4.8
EOG0004305	-6841.06	-6845.87	4.81
EOG0003310	-2011.83	-2016.64	4.81
EOG0003848	-7164.25	-7169.08	4.83
EOG0004022	-5354.72	-5359.55	4.83
EOG0006746	-2324.71	-2329.56	4.85
EOG0003357	-5499.79	-5504.64	4.85
EOG0004567	-5459.34	-5464.21	4.87
EOG0005547	-3757.49	-3762.36	4.87
EOG0006775	-6431.57	-6436.46	4.89
EOG0004301	-6885.21	-6890.11	4.9
EOG0004326	-6087.01	-6091.91	4.9
EOG0005103	-4948.37	-4953.29	4.92
EOG0003728	-2244.84	-2249.76	4.92
EOG0006119	-4683.59	-4688.51	4.92
EOG0004431	-4364.81	-4369.74	4.93
EOG0003820	-7781.43	-7786.38	4.95
EOG0005281	-3647.7	-3652.65	4.95
EOG0003473	-2582.42	-2587.39	4.97
EOG0003438	-1977.76	-1982.73	4.97
EOG0004958	-8740.64	-8745.62	4.98
EOG0004845	-5183.67	-5188.67	5
EOG0005688	-11464	-11469	5
EOG0004892	-17624.8	-17629.8	5
EOG0006668	-8526.93	-8531.97	5.04
EOG0003596	-4254.14	-4259.18	5.04
EOG0006580	-6790.68	-6795.72	5.04
EOG0006772	-6520.22	-6525.29	5.07
EOG0006669	-5475.69	-5480.76	5.07
EOG0006445	-3582.97	-3588.05	5.08
EOG0005306	-1378.25	-1383.34	5.09
EOG0004425	-11474.4	-11479.5	5.1
EOG0004009	-1203.45	-1208.56	5.11
EOG0006391	-5061.02	-5066.15	5.13
EOG0003102	-3512.33	-3517.47	5.14
EOG0006643	-4115.9	-4121.05	5.15
EOG0005483	-7550.56	-7555.72	5.16
EOG0003339	-9369.38	-9374.55	5.17
EOG0005107	-3212.62	-3217.79	5.17
EOG0003572	-2425.87	-2431.04	5.17
EOG0005230	-9554.93	-9560.11	5.18
EOG0004601	-17545.5	-17550.7	5.2
EOG0004510	-2869.74	-2874.95	5.21
EOG0005456	-4127.66	-4132.89	5.23
EOG0005891	-3502.88	-3508.15	5.27
EOG0003947	-3950.03	-3955.3	5.27
EOG0003644	-7745.19	-7750.46	5.27
EOG0005462	-9437.59	-9442.86	5.27
EOG0005165	-3777.7	-3782.98	5.28
EOG0003133	-4223.44	-4228.73	5.29
EOG0004778	-10396.1	-10401.4	5.3
EOG0004146	-1615.34	-1620.64	5.3
EOG0003225	-3784.2	-3789.51	5.31
EOG0004953	-2229.18	-2234.51	5.33
EOG0004306	-7793.97	-7799.33	5.36
EOG0006327	-1213.63	-1219	5.37
EOG0005907	-5452.54	-5457.93	5.39
EOG0005997	-11811.7	-11817.1	5.4
EOG0006790	-4284.42	-4289.83	5.41
EOG0005946	-1152.78	-1158.19	5.41
EOG0006628	-5225.07	-5230.5	5.43
EOG0006157	-8649.82	-8655.25	5.43
EOG0003217	-2910.92	-2916.39	5.47
EOG0006605	-2477.11	-2482.59	5.48
EOG0003333	-6853.21	-6858.7	5.49
EOG0005531	-13148.9	-13154.4	5.5
EOG0006949	-3110.7	-3116.21	5.51
EOG0005896	-9063.48	-9069	5.52
EOG0006399	-3038.43	-3043.96	5.53
EOG0004126	-2410.52	-2416.06	5.54
EOG0003706	-6640.63	-6646.2	5.57
EOG0004886	-5027.24	-5032.81	5.57
EOG0004344	-10183.2	-10188.8	5.6
EOG0003449	-5608.79	-5614.41	5.62
EOG0004114	-5739.35	-5744.97	5.62
EOG0004166	-8519.76	-8525.4	5.64
EOG0004584	-8101.97	-8107.63	5.66
EOG0005407	-7981	-7986.69	5.69
EOG0006249	-4422.08	-4427.77	5.69
EOG0004322	-6344.32	-6350.02	5.7
EOG0006320	-3826.06	-3831.77	5.71
EOG0005167	-7145.88	-7151.6	5.72
EOG0006969	-8171.05	-8176.77	5.72
EOG0006260	-5503.56	-5509.29	5.73
EOG0005277	-1445.48	-1451.23	5.75
EOG0006826	-10224.7	-10230.5	5.8
EOG0005401	-13406.1	-13411.9	5.8
EOG0005628	-6255.83	-6261.63	5.8
EOG0005594	-11623.9	-11629.7	5.8
EOG0006547	-3148.29	-3154.11	5.82
EOG0006354	-5459.52	-5465.35	5.83
EOG0006063	-2780.46	-2786.29	5.83
EOG0006831	-1975.58	-1981.42	5.84
EOG0003581	-1888.5	-1894.37	5.87
EOG0004643	-5267.29	-5273.16	5.87
EOG0005052	-5916.61	-5922.48	5.87
EOG0006792	-4465.56	-4471.44	5.88
EOG0005269	-7441.48	-7447.36	5.88
EOG0003603	-13941.9	-13947.8	5.9
EOG0003137	-2956.12	-2962.04	5.92
EOG0003158	-5371.87	-5377.82	5.95
EOG0006642	-4447.07	-4453.02	5.95
EOG0004224	-2716.9	-2722.9	6
EOG0004218	-5180.28	-5186.28	6
EOG0005405	-2297.36	-2303.37	6.01
EOG0005983	-5219.7	-5225.71	6.01
EOG0005720	-5180.35	-5186.37	6.02
EOG0005463	-2741.91	-2747.94	6.03
EOG0005625	-5886.7	-5892.74	6.04
EOG0004519	-1823.46	-1829.5	6.04
EOG0005481	-3263.38	-3269.45	6.07
EOG0006080	-4388.41	-4394.49	6.08
EOG0004556	-4186.98	-4193.08	6.1
EOG0003259	-7321.97	-7328.09	6.12
EOG0005656	-7664.13	-7670.26	6.13
EOG0003103	-6000.44	-6006.57	6.13
EOG0003920	-745.558	-751.696	6.138
EOG0003290	-5065.13	-5071.28	6.15
EOG0006007	-7991.62	-7997.78	6.16
EOG0005397	-3890.35	-3896.51	6.16
EOG0003013	-5169.14	-5175.31	6.17
EOG0004909	-4375.66	-4381.85	6.19
EOG0003353	-4862.37	-4868.58	6.21
EOG0003318	-2125.23	-2131.45	6.22
EOG0006453	-9107.65	-9113.87	6.22
EOG0004328	-6829.97	-6836.2	6.23
EOG0005678	-6527.95	-6534.18	6.23
EOG0005792	-8816.21	-8822.44	6.23
EOG0004150	-9879.67	-9885.92	6.25
EOG0003576	-4586.83	-4593.09	6.26
EOG0003363	-2900.51	-2906.78	6.27
EOG0004560	-9739.26	-9745.53	6.27
EOG0003068	-5176.58	-5182.87	6.29
EOG0003223	-9548.55	-9554.84	6.29
EOG0003901	-9144.38	-9150.69	6.31
EOG0005489	-3423.64	-3429.98	6.34
EOG0005655	-7980.57	-7986.91	6.34
EOG0005144	-9203.89	-9210.23	6.34
EOG0003654	-7725.48	-7731.84	6.36
EOG0006565	-10956.7	-10963.1	6.4
EOG0006198	-10723.4	-10729.8	6.4
EOG0005173	-12468.6	-12475	6.4
EOG0006697	-6757.81	-6764.22	6.41
EOG0006403	-6648.32	-6654.75	6.43
EOG0005999	-5163.31	-5169.75	6.44
EOG0004175	-8083.29	-8089.74	6.45
EOG0004727	-3379.44	-3385.91	6.47
EOG0004987	-6214.62	-6221.09	6.47
EOG0006734	-4956.44	-4962.91	6.47
EOG0006958	-2783.09	-2789.59	6.5
EOG0004750	-11883.8	-11890.3	6.5
EOG0006202	-2602.81	-2609.32	6.51
EOG0006744	-2747.17	-2753.7	6.53
EOG0004786	-3453.19	-3459.74	6.55
EOG0003584	-2671.7	-2678.25	6.55
EOG0006172	-6636.08	-6642.64	6.56
EOG0003785	-8013.86	-8020.43	6.57
EOG0003971	-12495.6	-12502.2	6.6
EOG0003039	-8936.92	-8943.56	6.64
EOG0003678	-5049.41	-5056.05	6.64
EOG0004144	-3398.11	-3404.76	6.65
EOG0003928	-2905.77	-2912.43	6.66
EOG0003639	-1903.21	-1909.88	6.67
EOG0004048	-13943.8	-13950.5	6.7
EOG0006739	-4462.24	-4468.96	6.72
EOG0006717	-6521.04	-6527.8	6.76
EOG0003734	-5772.09	-5778.85	6.76
EOG0006760	-2905.98	-2912.75	6.77
EOG0003945	-2399.86	-2406.63	6.77
EOG0006004	-7174.61	-7181.38	6.77
EOG0006817	-2990.13	-2996.92	6.79
EOG0003725	-5046.26	-5053.05	6.79
EOG0005210	-12237.6	-12244.4	6.8
EOG0005793	-8531.68	-8538.48	6.8
EOG0006056	-14061	-14067.8	6.8
EOG0004955	-4735.94	-4742.75	6.81
EOG0003569	-5988.52	-5995.35	6.83
EOG0004288	-3542.41	-3549.26	6.85
EOG0005135	-2105.02	-2111.89	6.87
EOG0006702	-3601.52	-3608.39	6.87
EOG0002957	-9677.44	-9684.32	6.88
EOG0005717	-12555.4	-12562.3	6.9
EOG0004401	-5372.09	-5378.99	6.9
EOG0006248	-2552.68	-2559.59	6.91
EOG0003296	-7593.21	-7600.14	6.93
EOG0003485	-8143.97	-8150.92	6.95
EOG0005645	-3262.88	-3269.83	6.95
EOG0005227	-3414.49	-3421.44	6.95
EOG0005758	-4860.98	-4867.93	6.95
EOG0006003	-8658.35	-8665.32	6.97
EOG0005596	-8100.5	-8107.47	6.97
EOG0006516	-6719.94	-6726.93	6.99
EOG0005695	-10899.8	-10906.8	7
EOG0004762	-27617.8	-27624.8	7
EOG0004844	-3836.85	-3843.86	7.01
EOG0003055	-4889.93	-4896.95	7.02
EOG0004856	-4401.56	-4408.58	7.02
EOG0006913	-7536.72	-7543.75	7.03
EOG0006068	-4677.4	-4684.46	7.06
EOG0004898	-5755.43	-5762.52	7.09
EOG0004334	-12678.7	-12685.8	7.1
EOG0004669	-7568.78	-7575.88	7.1
EOG0004109	-5224.87	-5231.98	7.11
EOG0005234	-5982.14	-5989.26	7.12
EOG0005429	-4050.04	-4057.18	7.14
EOG0005092	-6583.71	-6590.87	7.16
EOG0006042	-16345.3	-16352.5	7.2
EOG0003304	-4718.55	-4725.76	7.21
EOG0004403	-4017.46	-4024.69	7.23
EOG0006529	-3963.03	-3970.28	7.25
EOG0003961	-5592.44	-5599.71	7.27
EOG0004832	-3355.43	-3362.72	7.29
EOG0006939	-11054.2	-11061.5	7.3
EOG0003938	-4828.07	-4835.37	7.3
EOG0003781	-3167.21	-3174.51	7.3
EOG0004999	-4854.15	-4861.45	7.3
EOG0003680	-12029.9	-12037.2	7.3
EOG0005198	-11619.3	-11626.6	7.3
EOG0003080	-4444.1	-4451.43	7.33
EOG0005660	-9215.83	-9223.16	7.33
EOG0004143	-7913.98	-7921.32	7.34
EOG0006091	-3120.76	-3128.14	7.38
EOG0006312	-2937.56	-2944.95	7.39
EOG0004433	-8994.48	-9001.87	7.39
EOG0005920	-2907.2	-2914.68	7.48
EOG0006096	-3654.71	-3662.19	7.48
EOG0005518	-1232.67	-1240.16	7.49
EOG0005960	-7740.15	-7747.67	7.52
EOG0006898	-8445.03	-8452.57	7.54
EOG0004011	-3980.81	-3988.35	7.54
EOG0004995	-9020.25	-9027.8	7.55
EOG0003462	-5769.51	-5777.08	7.57
EOG0002971	-8178.53	-8186.11	7.58
EOG0004709	-7554.64	-7562.23	7.59
EOG0003964	-4089.18	-4096.77	7.59
EOG0005077	-12225.7	-12233.3	7.6
EOG0005589	-7238.68	-7246.28	7.6
EOG0006437	-8978.97	-8986.58	7.61
EOG0005957	-5786.02	-5793.65	7.63
EOG0002995	-4893.8	-4901.44	7.64
EOG0005939	-1620.98	-1628.66	7.68
EOG0005110	-4055.41	-4063.1	7.69
EOG0003389	-10185.6	-10193.3	7.7
EOG0004077	-14935.5	-14943.2	7.7
EOG0006791	-14328.4	-14336.1	7.7
EOG0006380	-6925.49	-6933.2	7.71
EOG0004654	-9084.95	-9092.68	7.73
EOG0006281	-2177.35	-2185.08	7.73
EOG0004046	-9109.87	-9117.63	7.76
EOG0003050	-4881.39	-4889.17	7.78
EOG0003894	-4101.95	-4109.74	7.79
EOG0006770	-20001.3	-20009.1	7.8
EOG0006088	-6254.76	-6262.58	7.82
EOG0005321	-3831.02	-3838.86	7.84
EOG0004265	-4726.23	-4734.08	7.85
EOG0004558	-2491.45	-2499.31	7.86
EOG0006559	-5331.66	-5339.52	7.86
EOG0004517	-8556.59	-8564.48	7.89
EOG0003604	-12231.5	-12239.4	7.9
EOG0004739	-3421.71	-3429.65	7.94
EOG0003595	-8613.77	-8621.75	7.98
EOG0003631	-7794.61	-7802.61	8
EOG0006854	-3781.79	-3789.8	8.01
EOG0004278	-8742.36	-8750.38	8.02
EOG0005488	-3421.95	-3429.97	8.02
EOG0005362	-8247.69	-8255.74	8.05
EOG0004371	-8841.81	-8849.87	8.06
EOG0003031	-11019.2	-11027.3	8.1
EOG0005040	-5107.58	-5115.69	8.11
EOG0003829	-9736.9	-9745.01	8.11
EOG0005312	-7312.76	-7320.88	8.12
EOG0006700	-4428.36	-4436.5	8.14
EOG0004223	-8791.41	-8799.57	8.16
EOG0006892	-1489.3	-1497.47	8.17
EOG0005819	-9395.96	-9404.14	8.18
EOG0003130	-12856.6	-12864.8	8.2
EOG0006005	-14598.8	-14607	8.2
EOG0004580	-1799.8	-1808.08	8.28
EOG0003309	-5052.42	-5060.71	8.29
EOG0003240	-22718.9	-22727.2	8.3
EOG0003178	-9804.08	-9812.39	8.31
EOG0003255	-7619.87	-7628.2	8.33
EOG0005987	-6989.79	-6998.15	8.36
EOG0004616	-9791.21	-9799.59	8.38
EOG0005383	-5742.76	-5751.15	8.39
EOG0004500	-7350.87	-7359.26	8.39
EOG0003286	-12926.2	-12934.6	8.4
EOG0006597	-10784.2	-10792.6	8.4
EOG0005162	-3848.5	-3856.94	8.44
EOG0005642	-4325.05	-4333.51	8.46
EOG0003766	-6911.21	-6919.67	8.46
EOG0004311	-9647.74	-9656.22	8.48
EOG0005068	-4816.19	-4824.67	8.48
EOG0003416	-8019.35	-8027.84	8.49
EOG0003192	-10062.3	-10070.8	8.5
EOG0004660	-2229.98	-2238.5	8.52
EOG0005912	-5795.29	-5803.82	8.53
EOG0004992	-8117.87	-8126.4	8.53
EOG0004137	-5295.9	-5304.47	8.57
EOG0004671	-7308.87	-7317.46	8.59
EOG0003243	-5572.67	-5581.28	8.61
EOG0004434	-3129.09	-3137.73	8.64
EOG0005239	-6080.28	-6088.92	8.64
EOG0003533	-2143.07	-2151.72	8.65
EOG0003283	-3795.69	-3804.36	8.67
EOG0004449	-5374.42	-5383.11	8.69
EOG0003154	-5628.31	-5637.01	8.7
EOG0003074	-8349.94	-8358.66	8.72
EOG0006464	-2643.74	-2652.46	8.72
EOG0006188	-5658.77	-5667.55	8.78
EOG0005926	-7059.45	-7068.23	8.78
EOG0006874	-4973.03	-4981.82	8.79
EOG0003355	-4842.72	-4851.52	8.8
EOG0003468	-7244.42	-7253.26	8.84
EOG0003122	-6565.2	-6574.05	8.85
EOG0006193	-3555.17	-3564.04	8.87
EOG0005159	-5447.31	-5456.19	8.88
EOG0006077	-4376.5	-4385.38	8.88
EOG0005738	-5844.73	-5853.62	8.89
EOG0003666	-16448.9	-16457.8	8.9
EOG0006624	-14786.8	-14795.7	8.9
EOG0006381	-2563.8	-2572.75	8.95
EOG0004854	-7488.84	-7497.9	9.06
EOG0004746	-6778.09	-6787.16	9.07
EOG0004576	-17474.2	-17483.3	9.1
EOG0005657	-10437.5	-10446.6	9.1
EOG0004819	-11243.1	-11252.2	9.1
EOG0003384	-6738.47	-6747.58	9.11
EOG0006599	-9879.78	-9888.9	9.12
EOG0003005	-2521.59	-2530.72	9.13
EOG0005235	-5842.91	-5852.12	9.21
EOG0006525	-7660.6	-7669.85	9.25
EOG0004355	-4154.03	-4163.28	9.25
EOG0003951	-4926.64	-4935.93	9.29
EOG0006194	-12538.3	-12547.6	9.3
EOG0004369	-7218.81	-7228.13	9.32
EOG0005139	-4989.71	-4999.04	9.33
EOG0006953	-8912.42	-8921.76	9.34
EOG0005911	-6700.4	-6709.74	9.34
EOG0006886	-13611.4	-13620.8	9.4
EOG0006229	-8061.11	-8070.52	9.41
EOG0006400	-4475.64	-4485.08	9.44
EOG0003647	-1741.24	-1750.68	9.44
EOG0006929	-5679.17	-5688.62	9.45
EOG0005502	-6214.33	-6223.8	9.47
EOG0006537	-3252.12	-3261.63	9.51
EOG0004702	-8950.56	-8960.07	9.51
EOG0004452	-9039.53	-9049.05	9.52
EOG0006774	-3100.07	-3109.61	9.54
EOG0004511	-2689.45	-2699	9.55
EOG0006618	-3078.43	-3088.06	9.63
EOG0003380	-5338.54	-5348.22	9.68
EOG0003216	-9563	-9572.72	9.72
EOG0004720	-8451.3	-8461.03	9.73
EOG0005835	-6714.8	-6724.54	9.74
EOG0004658	-3263.27	-3273.01	9.74
EOG0004361	-4129.62	-4139.37	9.75
EOG0006845	-5860.31	-5870.06	9.75
EOG0006350	-7072.61	-7082.37	9.76
EOG0004667	-12742.6	-12752.4	9.8
EOG0006347	-7327.64	-7337.46	9.82
EOG0006550	-9022.17	-9032	9.83
EOG0004083	-6544.14	-6553.97	9.83
EOG0005441	-8618.38	-8628.22	9.84
EOG0005817	-5799.39	-5809.24	9.85
EOG0006625	-6134.17	-6144.03	9.86
EOG0005863	-3767.34	-3777.26	9.92
EOG0004094	-5837.83	-5847.78	9.95
EOG0006014	-8814.12	-8824.09	9.97
EOG0004803	-10043.8	-10053.8	10
EOG0004607	-4876.56	-4886.64	10.08
EOG0006725	-5878.4	-5888.49	10.09
EOG0003469	-7585.47	-7595.57	10.1
EOG0004415	-12115.8	-12125.9	10.1
EOG0004937	-9774.53	-9784.65	10.12
EOG0004503	-7261.63	-7271.75	10.12
EOG0003842	-6120.26	-6130.38	10.12
EOG0006857	-9709.69	-9719.83	10.14
EOG0005123	-4259.28	-4269.45	10.17
EOG0003173	-12008.7	-12018.9	10.2
EOG0004912	-4083.34	-4093.54	10.2
EOG0004207	-8284.78	-8295	10.22
EOG0006631	-6813.1	-6823.32	10.22
EOG0005760	-2253.93	-2264.17	10.24
EOG0004901	-13470.5	-13480.8	10.3
EOG0005278	-10396.7	-10407	10.3
EOG0005448	-10121.3	-10131.6	10.3
EOG0006287	-6836.39	-6846.7	10.31
EOG0006364	-2297.38	-2307.7	10.32
EOG0005485	-4908.36	-4918.68	10.32
EOG0003555	-4404.65	-4414.99	10.34
EOG0004969	-15635.7	-15646.1	10.4
EOG0004975	-11819.7	-11830.1	10.4
EOG0005667	-17333.5	-17343.9	10.4
EOG0005492	-12782.3	-12792.8	10.5
EOG0005570	-4801.07	-4811.61	10.54
EOG0005049	-2545.6	-2556.15	10.55
EOG0005936	-3316.29	-3326.84	10.55
EOG0004108	-4199.57	-4210.13	10.56
EOG0005742	-13416.7	-13427.3	10.6
EOG0005529	-11258.2	-11268.8	10.6
EOG0005431	-4238.06	-4248.66	10.6
EOG0003968	-6507.1	-6517.71	10.61
EOG0003134	-4037.16	-4047.77	10.61
EOG0004936	-9821.51	-9832.13	10.62
EOG0005279	-3530.76	-3541.4	10.64
EOG0004149	-8408.68	-8419.33	10.65
EOG0005072	-10157.4	-10168.1	10.7
EOG0003624	-10668.9	-10679.6	10.7
EOG0006866	-3450.47	-3461.18	10.71
EOG0003174	-6005.31	-6016.04	10.73
EOG0006474	-6669.29	-6680.02	10.73
EOG0004680	-2798.83	-2809.58	10.75
EOG0006267	-1775.97	-1786.72	10.75
EOG0003175	-7657.06	-7667.82	10.76
EOG0004171	-6385.29	-6396.09	10.8
EOG0004773	-2648.88	-2659.71	10.83
EOG0005834	-9998.97	-10009.8	10.83
EOG0003893	-12079	-12089.9	10.9
EOG0004194	-4644.48	-4655.43	10.95
EOG0006238	-13918.7	-13929.7	11
EOG0003929	-11709.5	-11720.5	11
EOG0005428	-9206.03	-9217.03	11
EOG0005164	-19934.5	-19945.5	11
EOG0006571	-7435.38	-7446.42	11.04
EOG0003709	-8427.25	-8438.3	11.05
EOG0005437	-6894.17	-6905.23	11.06
EOG0004325	-5877.18	-5888.24	11.06
EOG0004203	-14831.7	-14842.8	11.1
EOG0005294	-12832.5	-12843.6	11.1
EOG0004881	-10878.9	-10890	11.1
EOG0006521	-8194.12	-8205.3	11.18
EOG0005412	-10927.1	-10938.3	11.2
EOG0006961	-5360.02	-5371.22	11.2
EOG0004060	-11557.9	-11569.1	11.2
EOG0003087	-15867.8	-15879	11.2
EOG0003906	-5897.18	-5908.44	11.26
EOG0006878	-9991.52	-10002.8	11.28
EOG0006459	-14898.2	-14909.5	11.3
EOG0005314	-4017.25	-4028.55	11.3
EOG0005070	-4946.97	-4958.27	11.3
EOG0003808	-4493.65	-4505	11.35
EOG0003467	-2430.98	-2442.36	11.38
EOG0004222	-3481.72	-3493.1	11.38
EOG0006422	-11997.5	-12008.9	11.4
EOG0004527	-13056	-13067.4	11.4
EOG0002977	-10382.7	-10394.1	11.4
EOG0003201	-11127.1	-11138.5	11.4
EOG0005342	-2689.8	-2701.22	11.42
EOG0005780	-7149.27	-7160.74	11.47
EOG0004173	-7801.78	-7813.27	11.49
EOG0004061	-10877.6	-10889.1	11.5
EOG0003870	-12288.2	-12299.7	11.5
EOG0004960	-10805.7	-10817.2	11.5
EOG0003755	-11021.8	-11033.3	11.5
EOG0005477	-5207.45	-5219.01	11.56
EOG0005001	-12906.2	-12917.8	11.6
EOG0004791	-10381.5	-10393.1	11.6
EOG0006203	-15385.1	-15396.7	11.6
EOG0006602	-7652.1	-7663.72	11.62
EOG0003724	-6828.82	-6840.46	11.64
EOG0004518	-4951.15	-4962.81	11.66
EOG0006594	-15011.7	-15023.4	11.7
EOG0006208	-14881.8	-14893.5	11.7
EOG0005302	-1188.63	-1200.35	11.72
EOG0004163	-8099.97	-8111.76	11.79
EOG0005337	-7347.46	-7359.27	11.81
EOG0005559	-1885.89	-1897.72	11.83
EOG0005576	-9670.67	-9682.55	11.88
EOG0006343	-10951.5	-10963.4	11.9
EOG0003663	-16270.7	-16282.6	11.9
EOG0005670	-5203.51	-5215.42	11.91
EOG0006573	-7907.8	-7919.74	11.94
EOG0003095	-1979.24	-1991.18	11.94
EOG0003554	-9314.23	-9326.2	11.97
EOG0004526	-9311.62	-9323.61	11.99
EOG0004480	-1439.12	-1451.18	12.06
EOG0004843	-11479.9	-11492	12.1
EOG0004338	-8109.41	-8121.51	12.1
EOG0003111	-5794.6	-5806.71	12.11
EOG0003414	-3802.18	-3814.33	12.15
EOG0004121	-9657.51	-9669.67	12.16
EOG0004877	-6505.56	-6517.74	12.18
EOG0005941	-10938.2	-10950.4	12.2
EOG0004412	-1878.65	-1890.85	12.2
EOG0005637	-25048.2	-25060.4	12.2
EOG0004219	-6639.67	-6651.88	12.21
EOG0006385	-7307.83	-7320.08	12.25
EOG0003578	-5961.94	-5974.2	12.26
EOG0006013	-9534.79	-9547.12	12.33
EOG0005143	-8255.18	-8267.56	12.38
EOG0005541	-13081.7	-13094.1	12.4
EOG0003934	-9395.79	-9408.21	12.42
EOG0004016	-4005.57	-4018.01	12.44
EOG0004914	-8757.03	-8769.51	12.48
EOG0003322	-13911.5	-13924	12.5
EOG0006401	-10772.2	-10784.8	12.6
EOG0006002	-4285.2	-4297.82	12.62
EOG0006650	-9657.07	-9669.7	12.63
EOG0002967	-3908.58	-3921.26	12.68
EOG0004160	-17648.4	-17661.1	12.7
EOG0005124	-4849.1	-4861.81	12.71
EOG0004045	-5017.94	-5030.67	12.73
EOG0005748	-20497.7	-20510.5	12.8
EOG0006757	-4090.78	-4103.63	12.85
EOG0004980	-4801.51	-4814.43	12.92
EOG0005990	-9787.96	-9800.89	12.93
EOG0003161	-7111.18	-7124.12	12.94
EOG0004998	-3929.31	-3942.25	12.94
EOG0003758	-12278.3	-12291.3	13
EOG0004993	-12675.6	-12688.6	13
EOG0006666	-7144.21	-7157.28	13.07
EOG0005528	-6945.43	-6958.51	13.08
EOG0005443	-11869.7	-11882.8	13.1
EOG0004609	-9055.08	-9068.25	13.17
EOG0003466	-11016	-11029.2	13.2
EOG0003679	-8322.66	-8335.9	13.24
EOG0004188	-11433	-11446.3	13.3
EOG0005354	-5142.55	-5155.86	13.31
EOG0004487	-2840.78	-2854.13	13.35
EOG0003210	-4184.91	-4198.3	13.39
EOG0005347	-11874	-11887.4	13.4
EOG0004130	-3262.66	-3276.08	13.42
EOG0006541	-4053.18	-4066.65	13.47
EOG0005700	-9385.1	-9398.59	13.49
EOG0004661	-11436.1	-11449.6	13.5
EOG0005053	-11000.9	-11014.4	13.5
EOG0005640	-13202.6	-13216.1	13.5
EOG0004106	-13372.2	-13385.7	13.5
EOG0003396	-17910.6	-17924.1	13.5
EOG0003379	-7135.03	-7148.62	13.59
EOG0005319	-13284.9	-13298.5	13.6
EOG0006644	-5535.01	-5548.64	13.63
EOG0002956	-5821.35	-5835.03	13.68
EOG0006665	-6645.15	-6658.88	13.73
EOG0005952	-4637.22	-4650.98	13.76
EOG0003668	-5756.2	-5769.96	13.76
EOG0003444	-10028.1	-10041.9	13.8
EOG0005536	-10188.4	-10202.2	13.8
EOG0006470	-6663.58	-6677.41	13.83
EOG0003750	-15338.4	-15352.3	13.9
EOG0005503	-6571.56	-6585.5	13.94
EOG0004039	-12141.9	-12155.9	14
EOG0004961	-9660	-9674.12	14.12
EOG0004479	-4630.6	-4644.75	14.15
EOG0004303	-4393.49	-4407.65	14.16
EOG0006113	-3001.56	-3015.8	14.24
EOG0005873	-7750.96	-7765.24	14.28
EOG0003155	-13089.9	-13104.3	14.4
EOG0003515	-10299.1	-10313.5	14.4
EOG0005689	-12102	-12116.4	14.4
EOG0006473	-9290.14	-9304.54	14.4
EOG0003775	-7159.13	-7173.64	14.51
EOG0006266	-9928.83	-9943.34	14.51
EOG0006534	-4011.07	-4025.61	14.54
EOG0003323	-6228.93	-6243.55	14.62
EOG0004798	-6550.78	-6565.4	14.62
EOG0005450	-12611.7	-12626.4	14.7
EOG0005374	-9341.15	-9355.85	14.7
EOG0005984	-4207.19	-4221.9	14.71
EOG0004552	-6274.12	-6288.86	14.74
EOG0004863	-3547.37	-3562.15	14.78
EOG0005933	-5474.89	-5489.68	14.79
EOG0005813	-17164.6	-17179.4	14.8
EOG0006553	-8172.78	-8187.61	14.83
EOG0004536	-13150.6	-13165.5	14.9
EOG0002998	-15643.4	-15658.3	14.9
EOG0005862	-15558.4	-15573.3	14.9
EOG0003759	-11934.3	-11949.3	15
EOG0003942	-4974.08	-4989.18	15.1
EOG0004138	-8096.44	-8111.55	15.11
EOG0005538	-9211.73	-9226.86	15.13
EOG0005663	-8917.91	-8933.11	15.2
EOG0004825	-7688.25	-7703.47	15.22
EOG0004700	-9093.53	-9108.77	15.24
EOG0006766	-6043.22	-6058.47	15.25
[truncated: 223 more rows]
