# Supplementary material for: Monophyletic blowflies revealed by phylogenomics
Source: BMC Biol. 2021 Oct 27;19:230. doi: 10.1186/s12915-021-01156-4 (PMC8555136; doi:10.1186/s12915-021-01156-4)
Supplement: Supplementary file 4 — Additional file 4. Ancestral construction of adult metallic color of blowflies. [file 12915_2021_1156_MOESM4_ESM.txt]

Monophyletic blowflies revealed by phylogenomics

Liping Yan, Thomas Pape, Karen Meusemann, Sujatha Narayanan Kutty, Rudolf Meier, Keith M. Bayless, Dong Zhang

Additional file 4.

Bayesian Analysis result file
[TAXON]
1	Drosophila_melanogaster	B
2	Glossina_morsitans	B
3	Ortholfersia_macleayi	B
4	Fannia_canicularis	B
5	Musca_domestica	B
6	Muscina_stabulans	B
7	Eustalomyia_vittipes	B
8	Scathophaga_stercoraria	B
9	Ulurumyia_macalpinei	B
10	Mesembrinella_bellardiana	A
11	Mystacinobia_zelandica	B
12	Cuterebra_austeni	B
13	Sarcophaga_carnaria	B
14	Agria_mihalyii	B
15	Miltogramma_oestraceum	B
16	Pollenia_sp	B
17	Gymnosoma_nitens	B
18	Pseudogonia_rufifrons	B
19	Phumosia_chukanella	A
20	Protophormia_terraenovae	A
21	Protocalliphora_sp	A
22	Cochliomyia_hominivorax	A
23	Chrysomya_rufifacies	A
24	Chrysomya_megacephala	A
25	Stomorhina_subapicalis	A
26	Verticia_nigra	B
27	Bengalia_sp	B
28	Hypopygiopsis_tumrasvini	A
29	Lucilia_cuprina	A
30	Sarconesia_magellanica	
31	Aphyssura_sp	B
32	Polleniopsis_sp	B
33	Calliphora_vomitoria	A
34	Melinda_viridicyanea	A
35	Stevenia_sp	B
36	Bixinia_sp	B
37	Eurychaeta_muscaria	B
38	Silbomyia_hoeneana	A
39	Amenia_sp	A
[TREE]
Tree=(1,((2,3),(4,((5,6),((7,8),((9,10),((11,(12,(13,(14,15)))),((16,(17,18)),((19,((20,21),(22,(23,24)))),(((25,(26,27)),((28,29),(30,((31,32),(33,34))))),((35,36),(37,(38,39)))))))))))));
[RESULT]
Result of combined:
node 40 (anc. of terminals 2-3): B 99.91 AB 0.09 A 0.00
node 41 (anc. of terminals 5-6): B 99.91 AB 0.09 A 0.00
node 42 (anc. of terminals 7-8): B 99.92 AB 0.08 A 0.00
node 43 (anc. of terminals 9-10): B 95.62 AB 4.03 A 0.35
node 44 (anc. of terminals 14-15): B 99.93 AB 0.07 A 0.00
node 45 (anc. of terminals 13-15): B 99.93 AB 0.07 A 0.00
node 46 (anc. of terminals 12-15): B 99.91 AB 0.09 A 0.00
node 47 (anc. of terminals 11-15): B 99.73 AB 0.26 A 0.00
node 48 (anc. of terminals 17-18): B 99.81 AB 0.19 A 0.00
node 49 (anc. of terminals 16-18): B 99.14 AB 0.85 A 0.01
node 50 (anc. of terminals 20-21): A 99.92 AB 0.08 B 0.00
node 51 (anc. of terminals 23-24): A 99.93 AB 0.07 B 0.00
node 52 (anc. of terminals 22-24): A 99.94 AB 0.06 B 0.00
node 53 (anc. of terminals 20-24): A 99.80 AB 0.20 B 0.00
node 54 (anc. of terminals 19-24): A 96.37 AB 3.22 B 0.41
node 55 (anc. of terminals 26-27): B 93.14 AB 6.14 A 0.72
node 56 (anc. of terminals 25-27): A 44.94 B 31.46 AB 23.60
node 57 (anc. of terminals 28-29): A 99.73 AB 0.25 B 0.02
node 58 (anc. of terminals 31-32): B 94.23 AB 4.88 A 0.90
node 59 (anc. of terminals 33-34): A 99.70 AB 0.27 B 0.03
node 60 (anc. of terminals 31-34): A 67.91 B 22.01 AB 10.09
node 61 (anc. of terminals 30-34): A 86.50 B 10.63 AB 2.88
node 62 (anc. of terminals 28-34): A 89.34 B 5.59 AB 5.07
node 63 (anc. of terminals 25-34): A 47.43 B 32.83 AB 19.74
node 64 (anc. of terminals 35-36): B 97.75 AB 2.18 A 0.07
node 65 (anc. of terminals 38-39): A 94.61 AB 4.72 B 0.68
node 66 (anc. of terminals 37-39): B 73.41 AB 20.07 A 6.52
node 67 (anc. of terminals 35-39): B 78.18 AB 17.24 A 4.58
node 68 (anc. of terminals 25-39): B 64.27 AB 22.27 A 13.46
node 69 (anc. of terminals 19-39): B 65.81 AB 21.92 A 12.28
node 70 (anc. of terminals 16-39): B 96.78 AB 3.08 A 0.14
node 71 (anc. of terminals 11-39): B 98.97 AB 1.02 A 0.01
node 72 (anc. of terminals 9-39): B 99.27 AB 0.72 A 0.00
node 73 (anc. of terminals 7-39): B 99.85 AB 0.15 A 0.00
node 74 (anc. of terminals 5-39): B 99.91 AB 0.09 A 0.00
node 75 (anc. of terminals 4-39): B 99.89 AB 0.11 A 0.00
node 76 (anc. of terminals 2-39): B 99.87 AB 0.13 A 0.00
node 77 (anc. of terminals 1-39): B 99.89 AB 0.09 A 0.02
Result of run 1:
node 40 (anc. of terminals 2-3): B 99.89 AB 0.11 A 0.00
node 41 (anc. of terminals 5-6): B 99.91 AB 0.09 A 0.00
node 42 (anc. of terminals 7-8): B 99.90 AB 0.10 A 0.00
node 43 (anc. of terminals 9-10): B 94.88 AB 4.65 A 0.46
node 44 (anc. of terminals 14-15): B 99.95 AB 0.05 A 0.00
node 45 (anc. of terminals 13-15): B 99.93 AB 0.07 A 0.00
node 46 (anc. of terminals 12-15): B 99.91 AB 0.09 A 0.00
node 47 (anc. of terminals 11-15): B 99.67 AB 0.33 A 0.00
node 48 (anc. of terminals 17-18): B 99.82 AB 0.18 A 0.00
node 49 (anc. of terminals 16-18): B 99.01 AB 0.98 A 0.01
node 50 (anc. of terminals 20-21): A 99.94 AB 0.06 B 0.00
node 51 (anc. of terminals 23-24): A 99.91 AB 0.09 B 0.00
node 52 (anc. of terminals 22-24): A 99.94 AB 0.06 B 0.00
node 53 (anc. of terminals 20-24): A 99.79 AB 0.21 B 0.00
node 54 (anc. of terminals 19-24): A 96.71 AB 2.93 B 0.36
node 55 (anc. of terminals 26-27): B 93.37 AB 5.95 A 0.68
node 56 (anc. of terminals 25-27): A 46.74 B 29.86 AB 23.40
node 57 (anc. of terminals 28-29): A 99.68 AB 0.30 B 0.02
node 58 (anc. of terminals 31-32): B 94.39 AB 4.77 A 0.83
node 59 (anc. of terminals 33-34): A 99.74 AB 0.24 B 0.02
node 60 (anc. of terminals 31-34): A 67.59 B 21.93 AB 10.48
node 61 (anc. of terminals 30-34): A 87.35 B 9.83 AB 2.82
node 62 (anc. of terminals 28-34): A 89.88 B 5.21 AB 4.91
node 63 (anc. of terminals 25-34): A 49.77 B 30.92 AB 19.30
node 64 (anc. of terminals 35-36): B 98.12 AB 1.82 A 0.06
node 65 (anc. of terminals 38-39): A 94.83 AB 4.54 B 0.62
node 66 (anc. of terminals 37-39): B 72.94 AB 19.95 A 7.11
node 67 (anc. of terminals 35-39): B 77.26 AB 17.51 A 5.23
node 68 (anc. of terminals 25-39): B 62.72 AB 22.41 A 14.88
node 69 (anc. of terminals 19-39): B 62.50 AB 22.92 A 14.58
node 70 (anc. of terminals 16-39): B 96.18 AB 3.62 A 0.20
node 71 (anc. of terminals 11-39): B 98.72 AB 1.27 A 0.01
node 72 (anc. of terminals 9-39): B 99.18 AB 0.82 A 0.01
node 73 (anc. of terminals 7-39): B 99.83 AB 0.17 A 0.00
node 74 (anc. of terminals 5-39): B 99.90 AB 0.10 A 0.00
node 75 (anc. of terminals 4-39): B 99.90 AB 0.10 A 0.00
node 76 (anc. of terminals 2-39): B 99.86 AB 0.14 A 0.00
node 77 (anc. of terminals 1-39): B 99.89 AB 0.10 A 0.02
Result of run 2:
node 40 (anc. of terminals 2-3): B 99.92 AB 0.08 A 0.00
node 41 (anc. of terminals 5-6): B 99.91 AB 0.09 A 0.00
node 42 (anc. of terminals 7-8): B 99.93 AB 0.07 A 0.00
node 43 (anc. of terminals 9-10): B 96.34 AB 3.41 A 0.25
node 44 (anc. of terminals 14-15): B 99.91 AB 0.08 A 0.00
node 45 (anc. of terminals 13-15): B 99.93 AB 0.07 A 0.00
node 46 (anc. of terminals 12-15): B 99.91 AB 0.09 A 0.00
node 47 (anc. of terminals 11-15): B 99.80 AB 0.20 A 0.00
node 48 (anc. of terminals 17-18): B 99.80 AB 0.20 A 0.00
node 49 (anc. of terminals 16-18): B 99.26 AB 0.73 A 0.01
node 50 (anc. of terminals 20-21): A 99.91 AB 0.09 B 0.00
node 51 (anc. of terminals 23-24): A 99.94 AB 0.06 B 0.00
node 52 (anc. of terminals 22-24): A 99.95 AB 0.05 B 0.00
node 53 (anc. of terminals 20-24): A 99.81 AB 0.19 B 0.00
node 54 (anc. of terminals 19-24): A 96.03 AB 3.52 B 0.45
node 55 (anc. of terminals 26-27): B 92.91 AB 6.33 A 0.76
node 56 (anc. of terminals 25-27): A 43.16 B 33.10 AB 23.75
node 57 (anc. of terminals 28-29): A 99.77 AB 0.21 B 0.01
node 58 (anc. of terminals 31-32): B 94.06 AB 4.98 A 0.96
node 59 (anc. of terminals 33-34): A 99.66 AB 0.31 B 0.04
node 60 (anc. of terminals 31-34): A 68.24 B 22.07 AB 9.69
node 61 (anc. of terminals 30-34): A 85.59 B 11.49 AB 2.92
node 62 (anc. of terminals 28-34): A 88.79 B 5.98 AB 5.23
node 63 (anc. of terminals 25-34): A 45.14 B 34.74 AB 20.12
node 64 (anc. of terminals 35-36): B 97.38 AB 2.54 A 0.09
node 65 (anc. of terminals 38-39): A 94.37 AB 4.89 B 0.74
node 66 (anc. of terminals 37-39): B 73.87 AB 20.18 A 5.95
node 67 (anc. of terminals 35-39): B 79.06 AB 16.97 A 3.97
node 68 (anc. of terminals 25-39): B 65.77 AB 22.09 A 12.13
node 69 (anc. of terminals 19-39): B 69.03 AB 20.78 A 10.20
node 70 (anc. of terminals 16-39): B 97.37 AB 2.53 A 0.10
node 71 (anc. of terminals 11-39): B 99.22 AB 0.77 A 0.00
node 72 (anc. of terminals 9-39): B 99.37 AB 0.62 A 0.00
node 73 (anc. of terminals 7-39): B 99.87 AB 0.13 A 0.00
node 74 (anc. of terminals 5-39): B 99.92 AB 0.08 A 0.00
node 75 (anc. of terminals 4-39): B 99.89 AB 0.11 A 0.00
node 76 (anc. of terminals 2-39): B 99.89 AB 0.11 A 0.00
node 77 (anc. of terminals 1-39): B 99.90 AB 0.08 A 0.02
[PROBABILITY]
	A(0)	A(1)	B(0)	B(1)	
node 40: 	0.999071	0.000930	0.003282	0.996718
node 41: 	0.999129	0.000871	0.001333	0.998668
node 42: 	0.999191	0.000811	0.001034	0.998967
node 43: 	0.959519	0.040482	0.079426	0.920575
node 44: 	0.999347	0.000653	0.000991	0.999010
node 45: 	0.999297	0.000704	0.000886	0.999115
node 46: 	0.999084	0.000917	0.001187	0.998813
node 47: 	0.997351	0.002650	0.001630	0.998371
node 48: 	0.998087	0.001914	0.002245	0.997756
node 49: 	0.991457	0.008543	0.008561	0.991439
node 50: 	0.003314	0.996687	0.999242	0.000759
node 51: 	0.001282	0.998719	0.999255	0.000747
node 52: 	0.001703	0.998298	0.999425	0.000576
node 53: 	0.011219	0.988781	0.998013	0.001988
node 54: 	0.111957	0.888043	0.967636	0.032364
node 55: 	0.938139	0.061861	0.104673	0.895328
node 56: 	0.571428	0.428572	0.655711	0.344290
node 57: 	0.068783	0.931217	0.997462	0.002539
node 58: 	0.950780	0.049220	0.155341	0.844659
node 59: 	0.097871	0.902129	0.997276	0.002725
node 60: 	0.685743	0.314258	0.870688	0.129312
node 61: 	0.787007	0.212993	0.967826	0.032174
node 62: 	0.524315	0.475686	0.946311	0.053690
node 63: 	0.624507	0.375493	0.706147	0.293853
node 64: 	0.978199	0.021801	0.031454	0.968547
node 65: 	0.125550	0.874450	0.952508	0.047493
node 66: 	0.785337	0.214664	0.245232	0.754769
node 67: 	0.819286	0.180715	0.209733	0.790268
node 68: 	0.742662	0.257339	0.376775	0.623226
node 69: 	0.750179	0.249821	0.359049	0.640951
node 70: 	0.969193	0.030809	0.044704	0.955298
node 71: 	0.989768	0.010233	0.005689	0.994312
node 72: 	0.992794	0.007207	0.006798	0.993202
node 73: 	0.998504	0.001497	0.001785	0.998216
node 74: 	0.999070	0.000930	0.001389	0.998611
node 75: 	0.998920	0.001081	0.003595	0.996406
node 76: 	0.998738	0.001262	0.013590	0.986410
node 77: 	0.999086	0.000915	0.146905	0.853096
[END]
